# Supplementary material for: Transcriptome analysis of the uterus of hens laying eggs differing in cuticle deposition
Source: BMC Genomics. 2020 Jul 27;21:516. doi: 10.1186/s12864-020-06882-7 (PMC7385972; doi:10.1186/s12864-020-06882-7)
Supplement: Supplementary file 1 — Additional file 1 Table S1. Dataset of 12,253 genes with RPKM > 1 resulting from the comparison of the top and tail of the cuticle deposition distribution. [file 12864_2020_6882_MOESM1_ESM.xls]

## Sheet: Table S1
Table S1. Dataset of 12253 genes with RPKM >1 resulting from the comparison of the top and tail of the cuticle deposition distribution.
Genes	logFC	logCPM	LR	PValue	FDR
ENSGALG00000005544	-2.57621	-0.127693	15.7993	7.04269e-05	0.353811
ENSGALG00000002051	2.60006	-0.299389	15.5247	8.14334e-05	0.353811
ENSGALG00000002549	-2.50549	1.76411	15.4079	8.66264e-05	0.353811
ENSGALG00000002329	-2.42359	0.955979	14.1174	0.000171745	0.526097
ENSGALG00000017790	4.12509	2.91275	13.5406	0.000233456	0.572108
ENSGALG00000023526	-2.84669	-0.802978	12.9435	0.000321028	0.600359
ENSGALG00000011567	-1.47281	-0.776284	12.8198	0.000342978	0.600359
ENSGALG00000003670	-0.855693	1.62351	12.3482	0.000441421	0.605842
ENSGALG00000011955	-1.6034	1.15412	12.284	0.000456847	0.605842
ENSGALG00000017907	4.59076	1.54883	12.1218	0.000498355	0.605842
ENSGALG00000004111	-1.44844	0.780529	11.9588	0.000543888	0.605842
ENSGALG00000013086	-1.40781	1.36141	11.7192	0.000618571	0.631613
ENSGALG00000014750	-2.22127	0.392374	11.5488	0.000677941	0.638986
ENSGALG00000011551	-1.54073	9.87843	11.2654	0.000789635	0.671251
ENSGALG00000012472	-1.29796	1.44542	11.0556	0.000884194	0.671251
ENSGALG00000015658	2.59684	-0.985634	11.0552	0.000884393	0.671251
ENSGALG00000015679	-1.52549	1.44562	10.9594	0.000931304	0.671251
ENSGALG00000027521	-1.90439	0.906466	10.5713	0.0011486	0.751786
ENSGALG00000011954	-1.52183	0.243154	10.5439	0.00116575	0.751786
ENSGALG00000003562	1.11916	7.1631	10.3688	0.00128162	0.785184
ENSGALG00000025698	3.21174	7.04257	10.2386	0.00137533	0.802471
ENSGALG00000012352	-1.68452	1.24335	10.1287	0.00145977	0.805761
ENSGALG00000004706	0.819249	3.33364	9.99078	0.00157326	0.805761
ENSGALG00000011732	-1.771	2.92266	9.98495	0.00157825	0.805761
ENSGALG00000024248	-1.54705	2.42668	9.87844	0.00167226	0.819609
ENSGALG00000016173	-1.28574	1.23446	9.51561	0.00203731	0.929806
ENSGALG00000013747	-1.27748	2.47024	9.50523	0.00204887	0.929806
ENSGALG00000019602	-1.63671	2.93906	9.29012	0.00230393	0.952399
ENSGALG00000013372	-1.69542	0.0924413	9.11036	0.00254166	0.952399
ENSGALG00000026484	-1.32737	-0.0203192	9.06852	0.00260047	0.952399
ENSGALG00000027606	2.14548	2.66777	9.06606	0.00260398	0.952399
ENSGALG00000005588	-1.65655	1.38477	9.04232	0.002638	0.952399
ENSGALG00000007546	-1.71477	0.896214	8.98464	0.00272258	0.952399
ENSGALG00000006087	0.920799	1.79716	8.89276	0.00286304	0.952399
ENSGALG00000029059	1.93229	7.69993	8.88895	0.00286901	0.952399
ENSGALG00000003857	-1.94022	-0.249581	8.86074	0.00291369	0.952399
ENSGALG00000028371	1.79384	8.18438	8.81966	0.00298002	0.952399
ENSGALG00000012056	-1.0074	2.01827	8.81454	0.0029884	0.952399
ENSGALG00000007211	1.49422	-0.418466	8.78848	0.00303138	0.952399
ENSGALG00000015593	-1.07578	1.04355	8.73952	0.00311387	0.953857
ENSGALG00000011733	-1.79715	0.76465	8.52058	0.00351153	0.968408
ENSGALG00000014962	-1.37207	4.87849	8.48164	0.00358748	0.968408
ENSGALG00000015040	-0.571329	3.80256	8.4701	0.00361031	0.968408
ENSGALG00000019451	2.66442	-0.420948	8.44725	0.00365595	0.968408
ENSGALG00000025650	2.26703	1.13101	8.39465	0.00376327	0.968408
ENSGALG00000001631	-1.70031	0.534785	8.36215	0.00383118	0.968408
ENSGALG00000019555	-1.38387	0.30962	8.35087	0.00385503	0.968408
ENSGALG00000019325	-1.55276	1.96047	8.29049	0.00398532	0.968408
ENSGALG00000028631	1.06962	2.80733	8.28447	0.00399855	0.968408
ENSGALG00000008447	-1.48204	-0.580896	8.27537	0.00401864	0.968408
ENSGALG00000015398	-1.53419	2.06106	8.26991	0.00403075	0.968408
ENSGALG00000008660	-1.31943	-0.231663	8.18439	0.00422523	0.974942
ENSGALG00000006318	-1.7291	0.934016	8.16428	0.00427235	0.974942
ENSGALG00000016986	-1.13887	4.6805	8.10641	0.00441089	0.974942
ENSGALG00000001004	-1.46918	-0.0185472	8.10349	0.00441802	0.974942
ENSGALG00000014754	-1.41428	2.50394	8.06475	0.00451348	0.974942
ENSGALG00000012944	-0.657527	3.74135	8.01087	0.00464975	0.974942
ENSGALG00000025922	-2.24013	-0.0522764	7.99751	0.00468416	0.974942
ENSGALG00000014961	-0.937879	7.83238	7.96866	0.0047594	0.974942
ENSGALG00000026903	1.19651	0.834014	7.91667	0.00489813	0.974942
ENSGALG00000027133	-0.963137	4.30857	7.90501	0.00492982	0.974942
ENSGALG00000014455	-1.14953	0.532966	7.90377	0.00493319	0.974942
ENSGALG00000012830	-1.11854	3.27764	7.87135	0.0050224	0.976818
ENSGALG00000017926	1.63781	5.24729	7.63725	0.00571749	0.996778
ENSGALG00000007579	-0.756215	1.68966	7.60904	0.00580764	0.996778
ENSGALG00000028662	-2.16544	0.338317	7.57116	0.00593096	0.996778
ENSGALG00000025974	-1.43276	0.527256	7.43521	0.00639598	0.996778
ENSGALG00000015388	-0.765185	2.89295	7.38248	0.00658623	0.996778
ENSGALG00000026592	1.68311	10.4283	7.28843	0.00694001	0.996778
ENSGALG00000016556	-2.06007	3.26758	7.22996	0.00716966	0.996778
ENSGALG00000000951	-1.39733	1.73172	7.14448	0.00751952	0.996778
ENSGALG00000025794	1.7218	3.73276	7.13759	0.00754845	0.996778
ENSGALG00000014203	-0.650702	2.57655	7.11555	0.0076418	0.996778
ENSGALG00000012454	-0.910475	2.01198	7.10039	0.00770671	0.996778
ENSGALG00000004516	0.645054	2.16381	7.0151	0.00808252	0.996778
ENSGALG00000002102	-1.44739	0.817726	7.01104	0.00810087	0.996778
ENSGALG00000004904	-0.913286	0.0121779	6.95407	0.00836289	0.996778
ENSGALG00000028016	-1.22653	1.83968	6.94016	0.00842814	0.996778
ENSGALG00000005809	-0.624561	4.96396	6.93258	0.00846393	0.996778
ENSGALG00000003212	-1.57745	-0.753635	6.91614	0.00854214	0.996778
ENSGALG00000003512	2.24842	9.06701	6.90651	0.00858825	0.996778
ENSGALG00000009803	0.571851	4.4547	6.85695	0.00882969	0.996778
ENSGALG00000001244	1.31811	3.47718	6.83909	0.00891843	0.996778
ENSGALG00000002080	-1.28178	2.47402	6.82317	0.00899826	0.996778
ENSGALG00000009117	-1.87757	2.41253	6.81042	0.00906274	0.996778
ENSGALG00000027598	-1.16109	1.14465	6.80769	0.00907659	0.996778
ENSGALG00000026687	0.537596	3.35669	6.78284	0.00920385	0.996778
ENSGALG00000015440	-0.595532	3.33484	6.76925	0.00927418	0.996778
ENSGALG00000000497	1.00293	0.0380644	6.69492	0.00966882	0.996778
ENSGALG00000028448	-1.35635	-1.03333	6.67268	0.00979021	0.996778
ENSGALG00000021656	-1.01043	1.1607	6.66897	0.00981057	0.996778
ENSGALG00000015235	-0.984013	-0.144665	6.66085	0.00985538	0.996778
ENSGALG00000022939	-2.21184	-1.41912	6.57958	0.0103155	0.996778
ENSGALG00000002786	-1.26726	-0.084139	6.55304	0.0104705	0.996778
ENSGALG00000016786	-1.07231	1.84638	6.51622	0.0106895	0.996778
ENSGALG00000026819	1.82929	2.03947	6.48931	0.0108525	0.996778
ENSGALG00000001486	-1.15561	1.51044	6.42971	0.0112227	0.996778
ENSGALG00000014965	1.47099	4.99842	6.35135	0.0117292	0.996778
ENSGALG00000005919	-1.25506	6.64993	6.35045	0.0117351	0.996778
ENSGALG00000002192	-1.43379	3.56719	6.31722	0.0119571	0.996778
ENSGALG00000013548	-1.56134	1.58689	6.26943	0.0122838	0.996778
ENSGALG00000001256	-1.00112	1.99807	6.25432	0.0123891	0.996778
ENSGALG00000007849	-0.838801	4.29155	6.21816	0.0126447	0.996778
ENSGALG00000015362	-1.77426	-0.757712	6.16054	0.0130631	0.996778
ENSGALG00000003076	-0.853585	-0.483238	6.15767	0.0130843	0.996778
ENSGALG00000004669	-1.18034	-0.384291	6.15622	0.0130951	0.996778
ENSGALG00000008632	-0.485761	4.55938	6.15563	0.0130994	0.996778
ENSGALG00000027986	0.470425	2.42707	6.11568	0.0133988	0.996778
ENSGALG00000010381	-1.03119	0.919782	6.09598	0.013549	0.996778
ENSGALG00000014515	-0.963593	-0.450471	6.09152	0.0135832	0.996778
ENSGALG00000002113	-1.14743	2.38158	6.08318	0.0136475	0.996778
ENSGALG00000014603	-0.849108	4.98039	6.05061	0.0139015	0.996778
ENSGALG00000014477	-1.24493	0.251169	6.02527	0.0141024	0.996778
ENSGALG00000027431	-2.03568	0.0357707	5.92886	0.0148949	0.996778
ENSGALG00000027407	-1.88565	-0.817936	5.92395	0.0149364	0.996778
ENSGALG00000016475	-1.70966	0.325065	5.90021	0.015139	0.996778
ENSGALG00000005359	-0.474959	6.14136	5.8994	0.0151461	0.996778
ENSGALG00000013869	-0.948891	0.728848	5.87113	0.0153911	0.996778
ENSGALG00000008656	-1.36578	0.443593	5.85932	0.0154948	0.996778
ENSGALG00000028580	-0.989199	3.17654	5.80747	0.0159582	0.996778
ENSGALG00000007152	1.03245	4.21661	5.7904	0.0161139	0.996778
ENSGALG00000010518	1.22234	-0.742355	5.78104	0.0162	0.996778
ENSGALG00000003792	-1.06081	2.14511	5.77204	0.0162831	0.996778
ENSGALG00000007282	0.683854	0.434787	5.76644	0.0163351	0.996778
ENSGALG00000021226	-1.21293	0.198213	5.727	0.016706	0.996778
ENSGALG00000010593	-0.944093	6.51556	5.70921	0.0168762	0.996778
ENSGALG00000026451	-1.50883	0.252115	5.69602	0.0170034	0.996778
ENSGALG00000014011	-0.926825	0.673508	5.64713	0.017484	0.996778
ENSGALG00000003837	-1.20439	0.700646	5.61325	0.0178252	0.996778
ENSGALG00000002789	-1.10406	1.74029	5.61134	0.0178446	0.996778
ENSGALG00000007539	0.714105	0.00814931	5.61051	0.017853	0.996778
ENSGALG00000018372	-0.868262	4.32544	5.609	0.0178685	0.996778
ENSGALG00000019304	-0.602627	0.553586	5.60192	0.0179408	0.996778
ENSGALG00000010139	0.884967	3.76473	5.55325	0.0184464	0.996778
ENSGALG00000000544	-1.07827	-0.983033	5.5421	0.0185643	0.996778
ENSGALG00000017328	0.661213	1.10551	5.52716	0.0187235	0.996778
ENSGALG00000008915	-0.780309	2.26544	5.5195	0.0188056	0.996778
ENSGALG00000010402	-0.80177	0.743154	5.50758	0.0189342	0.996778
ENSGALG00000009479	-1.27259	0.784312	5.50157	0.0189994	0.996778
ENSGALG00000008757	-0.863739	0.194219	5.47157	0.0193282	0.996778
ENSGALG00000001143	-0.73686	2.3314	5.43358	0.0197532	0.996778
ENSGALG00000017804	2.21598	0.558977	5.43171	0.0197743	0.996778
ENSGALG00000027579	0.430262	6.17859	5.42868	0.0198087	0.996778
ENSGALG00000006388	-1.14293	2.11273	5.34476	0.0207847	0.996778
ENSGALG00000013701	1.85052	0.329889	5.34405	0.0207931	0.996778
ENSGALG00000027365	-0.603676	1.83601	5.32001	0.0210819	0.996778
ENSGALG00000009060	0.825655	2.58981	5.28815	0.0214711	0.996778
ENSGALG00000012421	-1.13343	1.49375	5.28616	0.0214955	0.996778
ENSGALG00000011222	-1.46536	-0.0996582	5.25681	0.0218611	0.996778
ENSGALG00000006165	-1.02337	1.37662	5.21227	0.0224281	0.996778
ENSGALG00000005410	-0.464446	3.40574	5.18226	0.0228186	0.996778
ENSGALG00000017381	0.761213	2.34312	5.16426	0.0230562	0.996778
ENSGALG00000019755	1.00773	-0.444654	5.11365	0.0237384	0.996778
ENSGALG00000012545	-0.876984	1.54436	5.10129	0.023908	0.996778
ENSGALG00000005940	-0.915863	-0.519502	5.08481	0.0241363	0.996778
ENSGALG00000010156	-1.01315	2.31154	5.07664	0.0242504	0.996778
ENSGALG00000001653	0.648749	2.25835	4.9841	0.0255813	0.996778
ENSGALG00000008980	0.819874	4.00525	4.98276	0.0256011	0.996778
ENSGALG00000001094	-0.825433	-0.107561	4.93705	0.0262868	0.996778
ENSGALG00000005031	1.00598	1.65418	4.9229	0.0265031	0.996778
ENSGALG00000024122	-1.09785	0.873323	4.91202	0.0266704	0.996778
ENSGALG00000013069	-0.742708	4.14731	4.88183	0.0271409	0.996778
ENSGALG00000016463	-0.628005	3.50547	4.87135	0.0273062	0.996778
ENSGALG00000000642	0.556978	1.12589	4.86843	0.0273523	0.996778
ENSGALG00000004398	-0.88258	1.82999	4.86049	0.0274786	0.996778
ENSGALG00000007838	-0.888315	1.93898	4.83028	0.0279641	0.996778
ENSGALG00000008127	-0.836203	3.11708	4.80752	0.0283358	0.996778
ENSGALG00000011872	-1.11683	-1.16551	4.80645	0.0283534	0.996778
ENSGALG00000002314	-0.656736	1.80845	4.80113	0.0284411	0.996778
ENSGALG00000014749	-0.817477	2.01909	4.77334	0.0289036	0.996778
ENSGALG00000003713	0.861074	6.71655	4.76711	0.0290085	0.996778
ENSGALG00000007416	-0.916015	4.15162	4.75561	0.029203	0.996778
ENSGALG00000013546	-1.0918	1.40248	4.75442	0.0292232	0.996778
ENSGALG00000006832	0.802062	8.92413	4.74019	0.0294659	0.996778
ENSGALG00000004955	0.599383	0.820375	4.73707	0.0295194	0.996778
ENSGALG00000019063	-0.547811	5.49716	4.72649	0.0297015	0.996778
ENSGALG00000003231	-1.01479	0.0252542	4.72515	0.0297247	0.996778
ENSGALG00000004386	0.606183	4.07598	4.7068	0.0300436	0.996778
ENSGALG00000004838	-1.12385	-0.417693	4.70526	0.0300704	0.996778
ENSGALG00000006785	-0.600147	4.46327	4.68986	0.0303411	0.996778
ENSGALG00000006220	1.02559	-0.428537	4.68975	0.0303431	0.996778
ENSGALG00000001161	-0.805142	2.37255	4.65984	0.0308761	0.996778
ENSGALG00000027209	-1.8443	-0.674096	4.64307	0.0311792	0.996778
ENSGALG00000017819	0.8886	0.834788	4.63417	0.0313413	0.996778
ENSGALG00000028889	1.08619	3.18264	4.63076	0.0314037	0.996778
ENSGALG00000001629	-0.748856	4.45378	4.62452	0.0315181	0.996778
ENSGALG00000021931	1.17246	1.21209	4.62265	0.0315524	0.996778
ENSGALG00000021461	-1.12723	-0.178407	4.61824	0.0316337	0.996778
ENSGALG00000011577	-0.871452	-0.0867246	4.61712	0.0316544	0.996778
ENSGALG00000019657	-0.736718	-0.393807	4.59342	0.0320948	0.996778
ENSGALG00000006271	-0.886869	-0.071597	4.5693	0.0325498	0.996778
ENSGALG00000020331	-0.948524	-0.179175	4.55349	0.0328517	0.996778
ENSGALG00000012412	-0.640182	0.989576	4.54662	0.0329838	0.996778
ENSGALG00000007781	0.687481	3.33938	4.507	0.0337564	0.996778
ENSGALG00000010311	-0.8299	0.106854	4.50164	0.0338624	0.996778
ENSGALG00000004476	0.839223	9.76264	4.48667	0.0341603	0.996778
ENSGALG00000003818	-0.534071	4.22194	4.48142	0.0342653	0.996778
ENSGALG00000027870	1.2616	2.73825	4.47381	0.0344182	0.996778
ENSGALG00000023852	-0.961314	-0.632344	4.47048	0.0344854	0.996778
ENSGALG00000023882	0.640119	6.12049	4.4558	0.0347829	0.996778
ENSGALG00000017194	-0.717254	1.00588	4.4375	0.0351577	0.996778
ENSGALG00000004339	-1.02423	1.92301	4.42174	0.0354838	0.996778
ENSGALG00000021593	0.995658	5.16184	4.41975	0.0355252	0.996778
ENSGALG00000001373	-0.843709	1.46825	4.41043	0.0357198	0.996778
ENSGALG00000002477	-0.668316	2.3587	4.40928	0.035744	0.996778
ENSGALG00000016817	-0.594659	2.56258	4.40689	0.0357941	0.996778
ENSGALG00000028106	1.11798	1.21978	4.4002	0.0359348	0.996778
ENSGALG00000006527	-1.109	0.340654	4.37777	0.0364106	0.996778
ENSGALG00000016693	-0.949131	1.05095	4.37674	0.0364327	0.996778
ENSGALG00000002437	0.514982	4.60774	4.37155	0.0365437	0.996778
ENSGALG00000004418	0.972961	1.9106	4.37016	0.0365736	0.996778
ENSGALG00000012518	-0.69136	1.93414	4.35961	0.0368007	0.996778
ENSGALG00000003904	0.588999	6.61309	4.34317	0.0371576	0.996778
ENSGALG00000017034	-0.587691	1.77578	4.32228	0.0376164	0.996778
ENSGALG00000016590	-0.939817	0.98051	4.30951	0.0378999	0.996778
ENSGALG00000028416	-2.3893	-0.32464	4.2937	0.0382537	0.996778
ENSGALG00000014829	-0.508009	4.82417	4.28985	0.0383405	0.996778
ENSGALG00000007505	0.702113	4.90201	4.28646	0.038417	0.996778
ENSGALG00000002431	-0.836643	5.81156	4.25707	0.0390874	0.996778
ENSGALG00000014721	-0.613145	1.0034	4.25237	0.0391957	0.996778
ENSGALG00000009399	0.657812	5.23817	4.2503	0.0392435	0.996778
ENSGALG00000022871	-0.658082	5.45544	4.23592	0.0395771	0.996778
ENSGALG00000010625	-0.945777	5.6866	4.2225	0.0398913	0.996778
ENSGALG00000016687	-1.1852	0.185878	4.22139	0.0399174	0.996778
ENSGALG00000004676	0.391966	3.84614	4.21509	0.040066	0.996778
ENSGALG00000028710	-0.735307	-0.496552	4.21141	0.040153	0.996778
ENSGALG00000014908	-0.430651	3.70241	4.20691	0.0402595	0.996778
ENSGALG00000007222	-2.20569	-0.0344448	4.19957	0.0404342	0.996778
ENSGALG00000011241	-0.750362	3.06984	4.19775	0.0404776	0.996778
ENSGALG00000010384	0.932628	-0.556432	4.19665	0.0405038	0.996778
ENSGALG00000016190	-0.651494	3.83223	4.18781	0.0407157	0.996778
ENSGALG00000000818	-0.604149	0.999964	4.18541	0.0407734	0.996778
ENSGALG00000015075	-0.913973	1.43691	4.16998	0.0411463	0.996778
ENSGALG00000023023	-0.535817	2.47499	4.11858	0.0424148	0.996778
ENSGALG00000006352	-0.650298	0.547316	4.10854	0.0426671	0.996778
ENSGALG00000012938	-0.530566	5.41269	4.10844	0.0426696	0.996778
ENSGALG00000006755	0.612287	4.53786	4.10172	0.0428397	0.996778
ENSGALG00000026754	0.699763	3.95421	4.0972	0.0429543	0.996778
ENSGALG00000015528	-0.703718	-0.30984	4.09453	0.0430222	0.996778
ENSGALG00000009237	-0.731091	2.3207	4.09008	0.0431357	0.996778
ENSGALG00000009867	-0.66098	3.06939	4.08123	0.0433622	0.996778
ENSGALG00000028709	-0.406852	6.62884	4.07989	0.0433965	0.996778
ENSGALG00000014225	0.703821	0.391359	4.07263	0.0435833	0.996778
ENSGALG00000026719	0.503111	0.826242	4.06007	0.0439086	0.996778
ENSGALG00000016234	-0.845047	1.38718	4.05728	0.0439813	0.996778
ENSGALG00000010331	-0.568726	1.83231	4.05602	0.044014	0.996778
ENSGALG00000027965	0.741243	0.836436	4.05369	0.0440748	0.996778
ENSGALG00000028957	0.53292	6.35445	4.0452	0.0442971	0.996778
ENSGALG00000012097	-1.17236	-1.27472	4.04016	0.0444296	0.996778
ENSGALG00000014855	-0.53348	3.29811	4.03413	0.0445888	0.996778
ENSGALG00000002169	-0.33339	7.81259	4.02363	0.044867	0.996778
ENSGALG00000006995	0.839164	5.34064	4.00007	0.0454984	0.996778
ENSGALG00000014866	-0.789112	-0.576693	3.99728	0.0455736	0.996778
ENSGALG00000006175	1.84523	-0.529572	3.99377	0.0456686	0.996778
ENSGALG00000003034	1.23163	-0.755476	3.99196	0.045718	0.996778
ENSGALG00000005960	-0.724837	-0.513367	3.99116	0.0457395	0.996778
ENSGALG00000027887	-0.847955	6.21039	3.99008	0.0457689	0.996778
ENSGALG00000014944	-0.794223	-0.134608	3.98881	0.0458034	0.996778
ENSGALG00000013838	0.676498	0.250675	3.98374	0.0459415	0.996778
ENSGALG00000006728	-0.604411	3.95726	3.96054	0.0465789	0.996778
ENSGALG00000002893	-0.677882	4.29217	3.95695	0.0466782	0.996778
ENSGALG00000006014	-0.696042	1.59551	3.95358	0.0467718	0.996778
ENSGALG00000005750	-0.604738	2.82122	3.95261	0.0467987	0.996778
ENSGALG00000007392	-0.603224	4.8607	3.94649	0.0469692	0.996778
ENSGALG00000029027	0.846443	4.20317	3.94427	0.0470311	0.996778
ENSGALG00000012530	0.544886	4.39812	3.93789	0.0472098	0.996778
ENSGALG00000000048	0.649155	6.08249	3.9343	0.0473109	0.996778
ENSGALG00000005157	-0.413609	4.55279	3.92406	0.0475999	0.996778
ENSGALG00000005842	0.709032	3.66177	3.89757	0.0483559	0.996778
ENSGALG00000028975	0.639499	1.61652	3.89095	0.048547	0.996778
ENSGALG00000002439	-1.06854	-0.717261	3.8881	0.0486293	0.996778
ENSGALG00000028756	0.906042	8.68897	3.88698	0.0486617	0.996778
ENSGALG00000004621	-0.806986	1.97943	3.84984	0.0497508	0.996778
ENSGALG00000007113	-1.14553	7.28205	3.84881	0.0497813	0.996778
ENSGALG00000013071	-0.672775	6.48156	3.84018	0.0500382	0.996778
ENSGALG00000014645	-0.803901	0.389927	3.83606	0.0501612	0.996778
ENSGALG00000010024	0.656602	1.46845	3.82456	0.0505067	0.996778
ENSGALG00000007038	0.788785	2.57277	3.81684	0.0507399	0.996778
ENSGALG00000016809	-1.01487	4.51445	3.80656	0.0510521	0.996778
ENSGALG00000007238	0.612482	4.2349	3.80497	0.0511008	0.996778
ENSGALG00000022202	-0.635939	0.185662	3.80161	0.0512034	0.996778
ENSGALG00000006017	-0.468527	3.29325	3.80119	0.0512161	0.996778
ENSGALG00000016471	-0.362855	4.53942	3.7909	0.0515318	0.996778
ENSGALG00000005171	0.468326	4.73929	3.77769	0.0519404	0.996778
ENSGALG00000007511	-0.768285	4.15066	3.77368	0.0520648	0.996778
ENSGALG00000014206	2.03498	1.21206	3.77126	0.0521405	0.996778
ENSGALG00000010068	-0.95689	-0.621999	3.76574	0.0523128	0.996778
ENSGALG00000005483	-0.494454	4.27033	3.75368	0.0526914	0.996778
ENSGALG00000000616	0.446768	8.37525	3.75359	0.0526944	0.996778
ENSGALG00000012520	-0.775168	0.770364	3.7522	0.0527379	0.996778
ENSGALG00000024020	-0.452784	3.85289	3.75019	0.0528016	0.996778
ENSGALG00000000834	-0.637421	2.14652	3.7494	0.0528266	0.996778
ENSGALG00000002557	-0.54089	3.19912	3.74717	0.0528971	0.996778
ENSGALG00000001287	-0.573752	1.41717	3.74491	0.0529686	0.996778
ENSGALG00000010435	-0.554821	1.84198	3.73973	0.0531331	0.996778
ENSGALG00000027563	0.939308	3.19208	3.73946	0.0531416	0.996778
ENSGALG00000010269	0.509036	5.48669	3.73351	0.0533312	0.996778
ENSGALG00000002338	-0.995707	-0.000490142	3.72597	0.0535727	0.996778
ENSGALG00000008305	-0.427227	1.14283	3.71329	0.053981	0.996778
ENSGALG00000005927	-0.341759	7.70264	3.69567	0.054554	0.996778
ENSGALG00000014872	-0.541122	1.93759	3.68907	0.0547702	0.996778
ENSGALG00000008713	0.684927	2.91932	3.66704	0.0554988	0.996778
ENSGALG00000003281	0.711029	7.57962	3.66693	0.0555024	0.996778
ENSGALG00000003821	0.755473	3.8659	3.66656	0.0555145	0.996778
ENSGALG00000015944	-0.592765	1.91091	3.66213	0.0556625	0.996778
ENSGALG00000012021	-0.505656	0.814572	3.65842	0.0557867	0.996778
ENSGALG00000004709	-0.544995	5.08182	3.65779	0.0558076	0.996778
ENSGALG00000014201	-0.46647	2.11773	3.65728	0.0558246	0.996778
ENSGALG00000015666	-0.506334	1.86994	3.64517	0.056232	0.996778
ENSGALG00000007043	0.920705	-0.579812	3.64161	0.0563524	0.996778
ENSGALG00000002900	-0.342071	3.71294	3.63813	0.0564704	0.996778
ENSGALG00000006016	-0.43399	3.09414	3.63305	0.056643	0.996778
ENSGALG00000006229	-0.732959	0.192586	3.63171	0.0566886	0.996778
ENSGALG00000028028	0.858956	2.76584	3.63014	0.056742	0.996778
ENSGALG00000012222	-0.348694	4.76719	3.62887	0.0567853	0.996778
ENSGALG00000005503	-0.988699	3.1231	3.6042	0.0576339	0.996778
ENSGALG00000004866	1.27634	0.413165	3.59802	0.0578484	0.996778
ENSGALG00000002054	0.459104	2.42702	3.59231	0.0580475	0.996778
ENSGALG00000003761	-1.32943	-0.875922	3.58955	0.0581441	0.996778
ENSGALG00000002055	0.532768	6.51454	3.58446	0.0583223	0.996778
ENSGALG00000004613	-0.633425	2.24044	3.5834	0.0583595	0.996778
ENSGALG00000014861	-0.776488	0.116464	3.57404	0.0586892	0.996778
ENSGALG00000023781	-0.62117	1.90754	3.56141	0.0591375	0.996778
ENSGALG00000011630	-0.787755	3.06922	3.55663	0.0593079	0.996778
ENSGALG00000026616	0.458852	10.7351	3.55107	0.0595072	0.996778
ENSGALG00000006746	-0.570741	-0.199294	3.54714	0.0596481	0.996778
ENSGALG00000027806	0.876661	5.73752	3.54157	0.0598487	0.996778
ENSGALG00000007418	-0.727499	3.87661	3.53739	0.0599997	0.996778
ENSGALG00000000509	0.568024	4.66378	3.53581	0.060057	0.996778
ENSGALG00000027165	-0.550258	4.96075	3.53361	0.0601366	0.996778
ENSGALG00000001172	-0.68069	1.00049	3.52952	0.0602852	0.996778
ENSGALG00000004792	-0.704053	2.37479	3.52616	0.0604077	0.996778
ENSGALG00000002319	0.526396	4.52367	3.51892	0.0606721	0.996778
ENSGALG00000013293	-0.66778	0.816925	3.51875	0.0606784	0.996778
ENSGALG00000013302	0.723837	1.69734	3.51805	0.0607037	0.996778
ENSGALG00000013781	-0.670248	-0.0666005	3.50868	0.0610479	0.996778
ENSGALG00000026536	-0.952026	1.3128	3.50501	0.0611836	0.996778
ENSGALG00000001405	0.369572	8.01047	3.50412	0.0612165	0.996778
ENSGALG00000011447	-0.500476	3.88148	3.50109	0.0613283	0.996778
ENSGALG00000015725	-0.392278	5.32672	3.50012	0.0613643	0.996778
ENSGALG00000005078	-0.522582	3.64729	3.498	0.0614432	0.996778
ENSGALG00000016369	-0.455137	5.94496	3.49651	0.0614982	0.996778
ENSGALG00000015851	-0.471944	1.24873	3.49189	0.06167	0.996778
ENSGALG00000005351	-1.10979	-0.614993	3.48482	0.061934	0.996778
ENSGALG00000014788	0.426479	1.18131	3.47409	0.062337	0.996778
ENSGALG00000027638	-0.60363	0.617835	3.46018	0.0628636	0.996778
ENSGALG00000019147	-1.11405	-0.0643639	3.45335	0.0631237	0.996778
ENSGALG00000024296	0.71837	0.898437	3.44921	0.0632819	0.996778
ENSGALG00000016679	0.778791	-0.204897	3.44766	0.0633413	0.996778
ENSGALG00000015816	-0.831919	1.77119	3.44578	0.0634135	0.996778
ENSGALG00000002723	-0.489951	3.0671	3.44328	0.0635095	0.996778
ENSGALG00000001883	0.621338	2.95344	3.43912	0.0636696	0.996778
ENSGALG00000015303	-0.367256	2.89776	3.42327	0.0642837	0.996778
ENSGALG00000007744	-0.699537	-0.363098	3.41981	0.0644183	0.996778
ENSGALG00000012662	-0.539416	3.83562	3.4054	0.0649833	0.996778
ENSGALG00000015441	-0.599743	1.9812	3.40378	0.0650473	0.996778
ENSGALG00000010961	-0.994044	-0.691709	3.39838	0.0652605	0.996778
ENSGALG00000005470	0.407543	3.86369	3.39813	0.0652704	0.996778
ENSGALG00000022683	0.359619	5.1536	3.39151	0.0655329	0.996778
ENSGALG00000028998	0.463104	6.23134	3.37631	0.0661398	0.996778
ENSGALG00000016227	-0.726657	2.15445	3.37623	0.0661432	0.996778
ENSGALG00000024346	0.624659	5.26638	3.37588	0.0661573	0.996778
ENSGALG00000014862	-0.36021	5.97615	3.37476	0.0662021	0.996778
ENSGALG00000008591	-0.513769	1.85819	3.37437	0.0662178	0.996778
ENSGALG00000014798	0.406897	3.57585	3.37214	0.0663076	0.996778
ENSGALG00000018770	0.551697	5.18751	3.3666	0.0665309	0.996778
ENSGALG00000010925	-0.421951	4.9243	3.36417	0.066629	0.996778
ENSGALG00000001959	-0.490629	0.428487	3.35567	0.0669739	0.996778
ENSGALG00000005583	0.387664	4.25105	3.34937	0.0672308	0.996778
ENSGALG00000004788	-0.549945	2.45165	3.34832	0.0672736	0.996778
ENSGALG00000023601	0.327131	5.49799	3.34302	0.0674907	0.996778
ENSGALG00000016797	-1.1671	5.17267	3.33847	0.0676773	0.996778
ENSGALG00000015656	-0.499814	5.76106	3.3374	0.0677217	0.996778
ENSGALG00000009321	-0.456138	4.24295	3.33621	0.0677707	0.996778
ENSGALG00000006378	-0.429775	5.12145	3.33177	0.0679537	0.996778
ENSGALG00000008627	-0.525046	1.45209	3.32837	0.0680943	0.996778
ENSGALG00000008978	-0.680657	4.13098	3.32754	0.0681285	0.996778
ENSGALG00000001437	0.848823	2.79257	3.32556	0.0682108	0.996778
ENSGALG00000027189	1.31166	1.08012	3.32521	0.0682251	0.996778
ENSGALG00000012973	-0.602363	3.56019	3.32137	0.0683849	0.996778
ENSGALG00000015216	-0.623913	1.17645	3.31743	0.068549	0.996778
ENSGALG00000010032	-0.741807	2.35738	3.31164	0.0687908	0.996778
ENSGALG00000007886	-0.4397	1.703	3.31084	0.0688245	0.996778
ENSGALG00000010303	0.420268	4.14143	3.30969	0.0688725	0.996778
ENSGALG00000022874	-0.362795	2.37384	3.30783	0.0689504	0.996778
ENSGALG00000010382	0.652903	5.21003	3.30663	0.0690007	0.996778
ENSGALG00000027555	0.822173	2.49049	3.30473	0.0690806	0.996778
ENSGALG00000006351	-0.651165	2.3851	3.30005	0.0692777	0.996778
ENSGALG00000000680	0.718898	4.45624	3.28794	0.0697907	0.996778
ENSGALG00000009393	-0.630896	4.92411	3.28204	0.0700418	0.996778
ENSGALG00000026698	0.67289	4.69791	3.27462	0.0703593	0.996778
ENSGALG00000009407	0.889824	2.70016	3.25915	0.0710258	0.996778
ENSGALG00000020143	0.948069	1.96896	3.24796	0.0715125	0.996778
ENSGALG00000016975	0.685287	2.69947	3.24615	0.0715913	0.996778
ENSGALG00000008604	-0.356513	5.36009	3.24425	0.0716744	0.996778
ENSGALG00000013448	-0.391847	4.04218	3.23626	0.0720248	0.996778
ENSGALG00000004728	-0.335345	5.29259	3.23493	0.0720835	0.996778
ENSGALG00000006937	0.753339	5.84742	3.23478	0.0720898	0.996778
ENSGALG00000009594	0.446289	13.9631	3.23274	0.0721797	0.996778
ENSGALG00000016083	-0.774568	-0.598752	3.22323	0.0726002	0.996778
ENSGALG00000028304	-0.581503	2.6504	3.21249	0.0730783	0.996778
ENSGALG00000013005	-0.357783	3.31716	3.20008	0.0736348	0.996778
ENSGALG00000010098	0.720295	5.13815	3.19806	0.0737255	0.996778
ENSGALG00000004885	-1.90824	-0.137801	3.19674	0.0737852	0.996778
ENSGALG00000003193	0.657867	6.56342	3.1927	0.0739677	0.996778
ENSGALG00000002986	0.551434	4.37185	3.19202	0.0739984	0.996778
ENSGALG00000014938	-0.630626	1.21704	3.18314	0.0744017	0.996778
ENSGALG00000014659	-0.517221	4.27445	3.17957	0.0745642	0.996778
ENSGALG00000025851	-0.559991	2.26165	3.17777	0.0746464	0.996778
ENSGALG00000021106	0.585737	2.8461	3.16322	0.0753145	0.996778
ENSGALG00000019231	-0.769158	-0.222072	3.16303	0.0753233	0.996778
ENSGALG00000004162	-0.594881	2.26369	3.15458	0.0757142	0.996778
ENSGALG00000015623	-0.754785	1.80049	3.15211	0.0758289	0.996778
ENSGALG00000003933	0.777553	8.77971	3.15198	0.0758348	0.996778
ENSGALG00000013941	-0.541783	2.46562	3.14642	0.0760936	0.996778
ENSGALG00000014508	-0.745763	-0.0559575	3.14426	0.0761945	0.996778
ENSGALG00000029054	1.11188	6.46143	3.13886	0.0764472	0.996778
ENSGALG00000010040	-0.369736	2.33021	3.12944	0.07689	0.996778
ENSGALG00000005087	0.453569	3.86669	3.12683	0.0770134	0.996778
ENSGALG00000009740	-0.7182	1.02357	3.12154	0.0772636	0.996778
ENSGALG00000017099	0.711333	6.25881	3.11279	0.07768	0.996778
ENSGALG00000003584	-0.572294	2.33597	3.11059	0.077785	0.996778
ENSGALG00000026192	-0.665755	2.61247	3.11055	0.0777867	0.996778
ENSGALG00000012115	-0.762359	2.75002	3.10603	0.0780031	0.996778
ENSGALG00000021047	-0.326438	5.72672	3.09724	0.0784254	0.996778
ENSGALG00000010259	-1.07354	-0.0872479	3.09376	0.0785932	0.996778
ENSGALG00000001203	0.629255	8.90125	3.09129	0.0787123	0.996778
ENSGALG00000012407	-0.715724	-0.0202571	3.08934	0.0788065	0.996778
ENSGALG00000006454	0.705514	3.74342	3.08808	0.078868	0.996778
ENSGALG00000008651	-0.282171	6.13153	3.08719	0.0789111	0.996778
ENSGALG00000027955	-0.8486	3.52524	3.06929	0.0797845	0.996778
ENSGALG00000027993	0.920877	1.67243	3.06332	0.0800778	0.996778
ENSGALG00000006567	-0.678425	-0.0991248	3.06212	0.0801368	0.996778
ENSGALG00000010992	-0.905538	0.0930675	3.05824	0.0803289	0.996778
ENSGALG00000016261	-0.807586	1.53932	3.05054	0.0807102	0.996778
ENSGALG00000015691	-0.937788	0.750671	3.05007	0.0807337	0.996778
ENSGALG00000020972	0.71255	14.3138	3.04914	0.0807797	0.996778
ENSGALG00000000357	-0.457696	6.07601	3.04616	0.0809285	0.996778
ENSGALG00000013209	-0.50236	0.876413	3.04355	0.0810586	0.996778
ENSGALG00000012784	-0.416395	6.42321	3.04351	0.0810604	0.996778
ENSGALG00000006944	0.705281	4.73077	3.04009	0.0812315	0.996778
ENSGALG00000027063	0.4133	1.72339	3.03686	0.081393	0.996778
ENSGALG00000008381	-0.33305	3.93199	3.02773	0.0818527	0.996778
ENSGALG00000007698	-0.422292	2.77941	3.02631	0.081924	0.996778
ENSGALG00000000225	0.632265	3.93305	3.02447	0.082017	0.996778
ENSGALG00000002407	0.437371	6.61716	3.02134	0.0821757	0.996778
ENSGALG00000016017	-0.557249	0.030691	3.02075	0.0822053	0.996778
ENSGALG00000024272	1.06099	0.165263	3.01729	0.0823811	0.996778
ENSGALG00000004754	-0.519273	2.86001	3.01435	0.0825305	0.996778
ENSGALG00000028186	-0.690265	3.80955	3.01179	0.082661	0.996778
ENSGALG00000000521	0.698682	3.92377	3.01097	0.0827028	0.996778
ENSGALG00000028424	0.960811	1.05311	3.00489	0.0830134	0.996778
ENSGALG00000009092	-0.524286	1.96077	2.9978	0.0833774	0.996778
ENSGALG00000011608	-0.430572	3.02046	2.99719	0.083409	0.996778
ENSGALG00000027402	0.675657	5.58749	2.99637	0.0834515	0.996778
ENSGALG00000006674	-0.420251	6.22531	2.99518	0.0835127	0.996778
ENSGALG00000000107	0.483259	2.61645	2.98814	0.0838763	0.996778
ENSGALG00000016400	-0.788707	0.436775	2.98739	0.0839154	0.996778
ENSGALG00000002198	0.780686	2.06093	2.9733	0.084649	0.996778
ENSGALG00000025460	-0.564897	0.877995	2.97292	0.0846687	0.996778
ENSGALG00000013760	-0.553634	2.84929	2.97271	0.0846798	0.996778
ENSGALG00000008118	0.72761	3.29765	2.96363	0.0851566	0.996778
ENSGALG00000008584	-0.919658	0.664261	2.95826	0.0854397	0.996778
ENSGALG00000007780	-0.337758	4.41572	2.95126	0.0858106	0.996778
ENSGALG00000009157	-0.965095	-0.907303	2.95028	0.0858628	0.996778
ENSGALG00000027247	-0.853714	0.712341	2.94869	0.0859472	0.996778
ENSGALG00000028956	0.619202	-0.0068057	2.94145	0.0863332	0.996778
ENSGALG00000008940	-0.88629	0.626087	2.94101	0.0863566	0.996778
ENSGALG00000002005	-0.48974	2.13279	2.93712	0.0865651	0.996778
ENSGALG00000014646	-0.351257	2.82129	2.93339	0.0867652	0.996778
ENSGALG00000018998	0.799177	4.38575	2.93111	0.0868879	0.996778
ENSGALG00000015101	-0.417349	2.54632	2.93079	0.0869051	0.996778
ENSGALG00000008043	0.376434	3.68219	2.93018	0.0869379	0.996778
ENSGALG00000006130	0.982205	2.00643	2.92936	0.0869819	0.996778
ENSGALG00000000562	-0.427941	5.13322	2.92719	0.0870988	0.996778
ENSGALG00000001273	0.529053	3.18437	2.92346	0.0873003	0.996778
ENSGALG00000021273	0.649875	6.16362	2.92229	0.0873637	0.996778
ENSGALG00000004570	-0.732509	3.5385	2.91508	0.087755	0.996778
ENSGALG00000000983	-0.4136	3.01572	2.91323	0.0878557	0.996778
ENSGALG00000027618	0.43009	1.18029	2.9125	0.0878953	0.996778
ENSGALG00000023876	-0.545351	3.23884	2.91137	0.0879571	0.996778
ENSGALG00000012440	-0.591761	3.47713	2.90733	0.0881775	0.996778
ENSGALG00000010323	-0.485917	0.336916	2.90536	0.0882853	0.996778
ENSGALG00000015247	-0.353305	2.80758	2.90405	0.0883574	0.996778
ENSGALG00000002325	0.795407	-0.380421	2.89985	0.0885877	0.996778
ENSGALG00000001035	0.453352	4.48139	2.89982	0.0885896	0.996778
ENSGALG00000001062	0.445905	5.36284	2.89791	0.0886947	0.996778
ENSGALG00000004790	0.82497	3.98273	2.89584	0.0888086	0.996778
ENSGALG00000011233	0.799623	3.06886	2.89071	0.0890917	0.996778
ENSGALG00000015624	-0.659802	2.6885	2.88591	0.0893576	0.996778
ENSGALG00000016870	-0.535191	3.28713	2.88082	0.0896402	0.996778
ENSGALG00000000038	1.53592	1.54906	2.8801	0.0896803	0.996778
ENSGALG00000004346	0.875268	0.701644	2.87963	0.0897066	0.996778
ENSGALG00000002358	-0.678832	4.75962	2.87896	0.0897441	0.996778
ENSGALG00000014261	0.53587	6.16288	2.87837	0.0897766	0.996778
ENSGALG00000003078	-0.49987	5.03766	2.87699	0.0898537	0.996778
ENSGALG00000012104	-0.80548	-0.292799	2.87286	0.0900848	0.996778
ENSGALG00000014913	-0.525435	8.69779	2.86838	0.0903359	0.996778
ENSGALG00000003580	-0.39517	6.19903	2.86668	0.0904314	0.996778
ENSGALG00000029144	0.546797	2.39226	2.85903	0.0908622	0.996778
ENSGALG00000010881	-0.653728	0.630204	2.85865	0.0908838	0.996778
ENSGALG00000017093	-0.999134	-0.360209	2.85282	0.0912136	0.996778
ENSGALG00000003484	-0.628888	4.20171	2.85019	0.0913632	0.996778
ENSGALG00000010831	-1.51	-1.03621	2.84968	0.091392	0.996778
ENSGALG00000007681	-0.635402	-0.198392	2.84504	0.0916565	0.996778
ENSGALG00000014607	0.63287	6.28895	2.8365	0.0921445	0.996778
ENSGALG00000010250	0.437715	9.07281	2.83511	0.0922245	0.996778
ENSGALG00000007537	-0.446213	2.29321	2.82748	0.0926634	0.996778
ENSGALG00000006258	-0.851127	3.31254	2.82634	0.0927294	0.996778
ENSGALG00000028268	-1.14969	-0.266292	2.82587	0.0927567	0.996778
ENSGALG00000027085	0.346017	4.33014	2.82426	0.0928498	0.996778
ENSGALG00000007039	-0.334526	4.40461	2.81601	0.0933279	0.996778
ENSGALG00000008836	0.26845	8.48902	2.81471	0.093404	0.996778
ENSGALG00000012612	-0.600447	0.308086	2.81177	0.093575	0.996778
ENSGALG00000003923	-0.672111	6.76313	2.80919	0.0937255	0.996778
ENSGALG00000027471	-0.360664	7.22401	2.80856	0.0937625	0.996778
ENSGALG00000006569	-0.290465	4.48827	2.80844	0.0937695	0.996778
ENSGALG00000012734	-0.594093	3.04274	2.80274	0.0941031	0.996778
ENSGALG00000006469	-0.592167	4.56584	2.80043	0.0942388	0.996778
ENSGALG00000027041	0.53166	1.1791	2.79995	0.094267	0.996778
ENSGALG00000017308	-1.07453	2.97163	2.79664	0.0944621	0.996778
ENSGALG00000005499	-0.597192	2.40126	2.79633	0.0944801	0.996778
ENSGALG00000008105	-0.510585	0.581786	2.7956	0.0945231	0.996778
ENSGALG00000021143	-0.64069	1.84218	2.78581	0.0951027	0.996778
ENSGALG00000015154	-0.777283	0.897527	2.78382	0.0952207	0.996778
ENSGALG00000008266	-0.540808	6.39091	2.78378	0.0952231	0.996778
ENSGALG00000000755	-0.425003	2.06656	2.78054	0.095416	0.996778
ENSGALG00000027978	0.757498	1.93391	2.77969	0.0954665	0.996778
ENSGALG00000001229	-0.592543	1.78097	2.77853	0.0955357	0.996778
ENSGALG00000015433	-0.532111	3.16376	2.77719	0.0956156	0.996778
ENSGALG00000014171	0.573949	4.97226	2.77459	0.0957709	0.996778
ENSGALG00000005897	0.676638	6.45944	2.77366	0.095827	0.996778
ENSGALG00000026152	-0.770351	2.36848	2.77039	0.0960229	0.996778
ENSGALG00000010044	0.803429	3.14203	2.76696	0.0962289	0.996778
ENSGALG00000001589	-0.422333	3.52961	2.76629	0.0962688	0.996778
ENSGALG00000012208	-0.369544	3.97591	2.76307	0.0964629	0.996778
ENSGALG00000006547	0.706875	1.2868	2.7584	0.096745	0.996778
ENSGALG00000011823	-0.430538	3.366	2.75619	0.0968787	0.996778
ENSGALG00000006792	0.680187	6.16278	2.7541	0.0970051	0.996778
ENSGALG00000020497	0.656242	1.70139	2.7533	0.0970537	0.996778
ENSGALG00000026887	1.11302	1.06321	2.75276	0.0970868	0.996778
ENSGALG00000009778	-0.584418	3.00795	2.74535	0.0975378	0.996778
ENSGALG00000011309	-0.47671	3.00973	2.74434	0.0975995	0.996778
ENSGALG00000011289	0.433355	1.85884	2.74398	0.0976212	0.996778
ENSGALG00000025205	-0.550548	0.159677	2.74308	0.0976762	0.996778
ENSGALG00000021230	-0.653612	1.48013	2.74291	0.0976865	0.996778
ENSGALG00000027635	0.441804	6.90882	2.73966	0.0978858	0.996778
ENSGALG00000014955	-0.716788	0.929325	2.73774	0.098003	0.996778
ENSGALG00000026314	0.527603	3.1715	2.73311	0.098288	0.996778
ENSGALG00000008233	-0.66258	-0.155074	2.73251	0.0983247	0.996778
ENSGALG00000023881	0.53519	3.07553	2.73035	0.0984579	0.996778
ENSGALG00000023818	0.870732	1.10204	2.72975	0.0984947	0.996778
ENSGALG00000008438	0.442025	8.36419	2.72531	0.0987689	0.996778
ENSGALG00000027572	0.495452	3.49211	2.72222	0.0989606	0.996778
ENSGALG00000012480	-0.451242	5.06272	2.71892	0.0991649	0.996778
ENSGALG00000027301	-0.967445	-0.998429	2.71732	0.0992646	0.996778
ENSGALG00000011877	-0.342672	4.70508	2.71707	0.0992803	0.996778
ENSGALG00000010911	0.34466	4.92715	2.71291	0.0995395	0.996778
ENSGALG00000013848	0.687098	1.01874	2.71091	0.0996644	0.996778
ENSGALG00000005951	0.470976	1.65239	2.70479	0.100047	0.996778
ENSGALG00000002263	-0.440241	1.53771	2.7017	0.100241	0.996778
ENSGALG00000013766	-0.402498	1.39223	2.69967	0.100369	0.996778
ENSGALG00000005422	0.36907	7.91494	2.69582	0.100612	0.996778
ENSGALG00000023157	0.284382	10.1594	2.69218	0.100842	0.996778
ENSGALG00000005254	0.477782	6.32343	2.68091	0.101558	0.996778
ENSGALG00000001038	-0.336705	3.04978	2.68051	0.101583	0.996778
ENSGALG00000019290	0.61646	-0.540507	2.67191	0.102134	0.996778
ENSGALG00000015792	-0.582459	6.88312	2.67076	0.102208	0.996778
ENSGALG00000026103	0.747674	0.710013	2.66819	0.102373	0.996778
ENSGALG00000010490	0.764572	2.17268	2.66638	0.102489	0.996778
ENSGALG00000022991	0.294381	5.82474	2.66598	0.102515	0.996778
ENSGALG00000017362	-0.478581	1.95362	2.65399	0.103291	0.996778
ENSGALG00000023237	0.479872	4.17494	2.65059	0.103512	0.996778
ENSGALG00000016852	-0.527777	4.34285	2.65046	0.10352	0.996778
ENSGALG00000012357	-0.450655	1.91407	2.6488	0.103628	0.996778
ENSGALG00000015253	-0.296141	5.73556	2.64534	0.103854	0.996778
ENSGALG00000010801	0.590478	3.52266	2.6443	0.103922	0.996778
ENSGALG00000007171	-0.935237	0.568914	2.64354	0.103972	0.996778
ENSGALG00000010639	-0.636826	2.53499	2.64268	0.104028	0.996778
ENSGALG00000027925	-0.547607	1.56065	2.63824	0.104319	0.996778
ENSGALG00000014824	-0.550172	-0.124473	2.63684	0.104411	0.996778
ENSGALG00000026821	-0.751896	1.9702	2.63509	0.104526	0.996778
ENSGALG00000017394	-0.434984	4.86312	2.6289	0.104934	0.996778
ENSGALG00000010343	0.527566	11.1821	2.6264	0.1051	0.996778
ENSGALG00000006713	-0.580423	0.816154	2.62475	0.105209	0.996778
ENSGALG00000000280	0.411582	0.630501	2.62378	0.105273	0.996778
ENSGALG00000002552	-0.679183	6.9431	2.61937	0.105567	0.996778
ENSGALG00000003604	0.352171	5.94587	2.61934	0.105568	0.996778
ENSGALG00000004353	0.363045	5.69549	2.61237	0.106033	0.996778
ENSGALG00000026798	0.648694	3.93167	2.61023	0.106176	0.996778
ENSGALG00000003747	-0.487105	4.18453	2.60673	0.106411	0.996778
ENSGALG00000013022	-0.816788	2.68596	2.60385	0.106605	0.996778
ENSGALG00000009792	0.500599	5.97341	2.59442	0.107241	0.996778
ENSGALG00000010355	0.623926	8.21882	2.59422	0.107254	0.996778
ENSGALG00000012462	-0.590412	1.4849	2.59337	0.107312	0.996778
ENSGALG00000007194	0.592497	5.38905	2.59324	0.107321	0.996778
ENSGALG00000006790	-0.736971	1.00251	2.59272	0.107356	0.996778
ENSGALG00000023626	0.678707	3.39549	2.5909	0.107479	0.996778
ENSGALG00000014244	0.335822	10.847	2.58929	0.107588	0.996778
ENSGALG00000004267	0.524059	7.41586	2.58869	0.107629	0.996778
ENSGALG00000009014	0.595508	5.64575	2.58709	0.107738	0.996778
ENSGALG00000001951	-0.511547	0.241238	2.58497	0.107883	0.996778
ENSGALG00000016583	0.407192	3.07532	2.58394	0.107953	0.996778
ENSGALG00000011965	-0.433509	5.74445	2.58312	0.108009	0.996778
ENSGALG00000000568	0.798353	4.89306	2.58305	0.108013	0.996778
ENSGALG00000008623	0.424956	8.13358	2.57791	0.108364	0.996778
ENSGALG00000001979	0.596507	0.761128	2.57671	0.108447	0.996778
ENSGALG00000001472	-0.330481	5.5685	2.57621	0.108481	0.996778
ENSGALG00000002026	0.645751	1.86286	2.5661	0.109177	0.996778
ENSGALG00000001342	0.651952	0.430678	2.56549	0.109219	0.996778
ENSGALG00000002206	-0.32029	1.6188	2.56546	0.109221	0.996778
ENSGALG00000011288	-0.533763	2.72007	2.56138	0.109503	0.996778
ENSGALG00000005615	0.323696	3.21783	2.55923	0.109652	0.996778
ENSGALG00000008139	-0.519736	1.60774	2.55542	0.109917	0.996778
ENSGALG00000017130	-0.419399	5.88108	2.55463	0.109971	0.996778
ENSGALG00000004724	-0.579823	4.08152	2.5545	0.109981	0.996778
ENSGALG00000013112	-0.49984	2.43066	2.55214	0.110145	0.996778
ENSGALG00000025355	0.489977	0.204659	2.55175	0.110172	0.996778
ENSGALG00000024430	0.445978	7.56298	2.55098	0.110226	0.996778
ENSGALG00000004940	-0.344175	2.34108	2.55094	0.110229	0.996778
ENSGALG00000023742	0.552688	3.23766	2.54696	0.110507	0.996778
ENSGALG00000005803	-0.446887	4.35009	2.54679	0.110518	0.996778
ENSGALG00000011633	0.46587	4.95086	2.54646	0.110542	0.996778
ENSGALG00000001255	0.662355	7.51106	2.54401	0.110713	0.996778
ENSGALG00000006344	-0.311115	5.95236	2.54191	0.110861	0.996778
ENSGALG00000005209	-0.527973	5.44575	2.53708	0.1112	0.996778
ENSGALG00000016648	-0.69554	0.179678	2.53664	0.111232	0.996778
ENSGALG00000027920	0.511953	5.06861	2.53353	0.111451	0.996778
ENSGALG00000005518	-0.311924	4.00682	2.533	0.111488	0.996778
ENSGALG00000004934	0.350511	3.29768	2.53207	0.111554	0.996778
ENSGALG00000021866	-0.391495	2.71467	2.53129	0.111609	0.996778
ENSGALG00000011555	-0.503613	3.10472	2.5299	0.111707	0.996778
ENSGALG00000012761	-0.492614	1.86528	2.52802	0.11184	0.996778
ENSGALG00000028822	-0.612254	1.46152	2.5276	0.111871	0.996778
ENSGALG00000015512	-0.496919	1.12874	2.52707	0.111908	0.996778
ENSGALG00000016510	0.813911	0.951066	2.52509	0.112048	0.996778
ENSGALG00000027361	0.593312	2.34783	2.52489	0.112062	0.996778
ENSGALG00000008890	-0.431572	4.02967	2.52485	0.112065	0.996778
ENSGALG00000007996	-0.460138	3.0982	2.52467	0.112078	0.996778
ENSGALG00000003435	0.660184	1.63264	2.52338	0.11217	0.996778
ENSGALG00000010380	-0.546778	2.85545	2.52319	0.112184	0.996778
ENSGALG00000022586	0.947927	9.5838	2.52278	0.112212	0.996778
ENSGALG00000016503	-0.349175	1.5479	2.52101	0.112339	0.996778
ENSGALG00000007954	0.615055	6.21283	2.51994	0.112415	0.996778
ENSGALG00000008346	-0.56655	1.37453	2.51892	0.112488	0.996778
ENSGALG00000028661	-0.504211	0.88356	2.51784	0.112565	0.996778
ENSGALG00000005086	-0.631326	3.81345	2.51757	0.112584	0.996778
ENSGALG00000007358	-0.51494	1.10727	2.51752	0.112588	0.996778
ENSGALG00000008204	-0.467603	1.59564	2.51705	0.112621	0.996778
ENSGALG00000008701	-1.08443	2.74375	2.51681	0.112639	0.996778
ENSGALG00000002509	-0.400958	5.1698	2.51635	0.112671	0.996778
ENSGALG00000023084	0.640876	1.26954	2.51604	0.112693	0.996778
ENSGALG00000020575	-0.709363	-0.401192	2.51094	0.113059	0.996778
ENSGALG00000012116	0.437958	4.48043	2.50659	0.113371	0.996778
ENSGALG00000010094	0.515859	7.83803	2.50598	0.113415	0.996778
ENSGALG00000028936	-0.853005	1.24949	2.50302	0.113628	0.996778
ENSGALG00000009784	-0.585172	1.89967	2.50104	0.113771	0.996778
ENSGALG00000002840	-1.11654	2.77629	2.49898	0.11392	0.996778
ENSGALG00000027851	0.605542	5.3401	2.49367	0.114305	0.996778
ENSGALG00000006081	0.669465	-0.192601	2.49338	0.114326	0.996778
ENSGALG00000002583	-0.427233	3.92016	2.49328	0.114333	0.996778
ENSGALG00000006104	-0.504007	3.69629	2.49014	0.114562	0.996778
ENSGALG00000022316	-0.50049	1.25143	2.48999	0.114573	0.996778
ENSGALG00000028468	0.767147	1.1608	2.48561	0.114892	0.996778
ENSGALG00000015795	-0.651755	0.486135	2.48422	0.114994	0.996778
ENSGALG00000029131	0.318319	4.17933	2.48414	0.114999	0.996778
ENSGALG00000004223	0.556582	1.73125	2.48178	0.115172	0.996778
ENSGALG00000011284	-1.45934	0.225377	2.47319	0.115803	0.996778
ENSGALG00000019867	0.399958	4.83216	2.47068	0.115987	0.996778
ENSGALG00000003401	-0.618882	0.793654	2.46708	0.116254	0.996778
ENSGALG00000027478	0.469536	0.524105	2.46268	0.11658	0.996778
ENSGALG00000004045	-0.30881	4.83266	2.45878	0.116869	0.996778
ENSGALG00000001880	0.790071	2.03178	2.45706	0.116998	0.996778
ENSGALG00000004772	-1.3379	2.7245	2.45574	0.117096	0.996778
ENSGALG00000002510	0.456183	7.47794	2.45539	0.117122	0.996778
ENSGALG00000011347	0.540815	4.5123	2.45358	0.117257	0.996778
ENSGALG00000007720	0.576932	0.628444	2.44879	0.117615	0.996778
ENSGALG00000024120	0.52039	5.21126	2.44341	0.118019	0.996778
ENSGALG00000025996	-0.873757	1.35354	2.43883	0.118364	0.996778
ENSGALG00000002112	0.856646	2.44528	2.43649	0.118542	0.996778
ENSGALG00000001616	-0.586303	0.3292	2.43627	0.118558	0.996778
ENSGALG00000028046	-0.341704	7.27534	2.43403	0.118727	0.996778
ENSGALG00000009404	-0.458992	4.92762	2.43055	0.118991	0.996778
ENSGALG00000026092	-0.580436	-0.0590679	2.4281	0.119177	0.996778
ENSGALG00000000117	0.714293	2.22747	2.42701	0.11926	0.996778
ENSGALG00000000917	0.416828	0.947779	2.42527	0.119393	0.996778
ENSGALG00000024097	0.408539	7.4848	2.42379	0.119505	0.996778
ENSGALG00000028602	0.618699	1.79409	2.42225	0.119623	0.996778
ENSGALG00000013803	-0.573849	2.01047	2.4211	0.119711	0.996778
ENSGALG00000015598	-0.438771	4.26976	2.42066	0.119744	0.996778
ENSGALG00000026057	0.566894	1.67552	2.42011	0.119787	0.996778
ENSGALG00000000309	0.59696	6.86016	2.4162	0.120086	0.996778
ENSGALG00000022955	0.537041	3.79769	2.41573	0.120122	0.996778
ENSGALG00000003886	-0.6612	-0.295318	2.41571	0.120123	0.996778
ENSGALG00000009988	0.506497	7.93034	2.41428	0.120233	0.996778
ENSGALG00000007911	-0.46331	3.30437	2.41364	0.120283	0.996778
ENSGALG00000023521	0.735689	3.82956	2.41335	0.120305	0.996778
ENSGALG00000029166	0.668848	3.47302	2.41251	0.120369	0.996778
ENSGALG00000007796	0.549594	3.73592	2.40716	0.120781	0.996778
ENSGALG00000003836	-0.589532	-0.40991	2.40662	0.120823	0.996778
ENSGALG00000012486	0.74149	0.183031	2.40336	0.121075	0.996778
ENSGALG00000016287	-1.16001	1.27402	2.40025	0.121316	0.996778
ENSGALG00000028595	1.00735	2.43096	2.3989	0.121421	0.996778
ENSGALG00000012978	-0.689856	1.67038	2.39575	0.121665	0.996778
ENSGALG00000001352	0.517855	4.42319	2.39381	0.121816	0.996778
ENSGALG00000003250	0.716532	4.88495	2.3932	0.121864	0.996778
ENSGALG00000011314	-1.12517	0.657112	2.39259	0.121912	0.996778
ENSGALG00000006356	-0.316954	5.21903	2.39051	0.122074	0.996778
ENSGALG00000028376	0.339434	3.13611	2.38902	0.12219	0.996778
ENSGALG00000026313	-0.420741	2.75676	2.38372	0.122605	0.996778
ENSGALG00000002792	0.675602	7.73955	2.38359	0.122616	0.996778
ENSGALG00000006190	-0.524071	5.20451	2.37766	0.123082	0.996778
ENSGALG00000022674	0.376796	7.26069	2.37695	0.123138	0.996778
ENSGALG00000007855	0.550114	-0.162997	2.37651	0.123173	0.996778
ENSGALG00000005283	-0.2902	6.00856	2.37646	0.123176	0.996778
ENSGALG00000016684	-0.418381	2.21776	2.37574	0.123233	0.996778
ENSGALG00000007478	0.648722	0.709836	2.37551	0.123252	0.996778
ENSGALG00000005347	0.601847	-0.159528	2.37549	0.123253	0.996778
ENSGALG00000016455	-0.481653	3.60484	2.37121	0.123591	0.996778
ENSGALG00000017864	0.54359	1.59963	2.36712	0.123915	0.996778
ENSGALG00000008141	-0.542951	6.94597	2.36615	0.123992	0.996778
ENSGALG00000021158	0.616987	0.197752	2.36229	0.1243	0.996778
ENSGALG00000018747	0.790469	6.23479	2.36148	0.124364	0.996778
ENSGALG00000015907	-0.522957	4.853	2.36142	0.124369	0.996778
ENSGALG00000028347	0.536805	5.62377	2.35932	0.124536	0.996778
ENSGALG00000000327	0.404331	0.833171	2.35883	0.124576	0.996778
ENSGALG00000002896	-0.318316	5.61922	2.35418	0.124948	0.996778
ENSGALG00000008370	-0.47384	3.09346	2.35391	0.124969	0.996778
ENSGALG00000004082	-0.337365	4.2147	2.35152	0.125161	0.996778
ENSGALG00000007848	0.307699	4.29493	2.34857	0.125398	0.996778
ENSGALG00000014453	-0.600702	3.13667	2.34724	0.125505	0.996778
ENSGALG00000008380	0.437251	7.71962	2.34677	0.125543	0.996778
ENSGALG00000015097	0.78964	2.70766	2.34663	0.125554	0.996778
ENSGALG00000003881	-0.590902	-0.0882777	2.34526	0.125664	0.996778
ENSGALG00000013457	-0.641154	3.86594	2.33751	0.126291	0.996778
ENSGALG00000000426	0.415262	5.64043	2.33705	0.126328	0.996778
ENSGALG00000026538	0.37358	6.35236	2.33518	0.12648	0.996778
ENSGALG00000028090	0.611166	0.925553	2.33452	0.126534	0.996778
ENSGALG00000002763	0.296562	7.82598	2.33367	0.126603	0.996778
ENSGALG00000012093	-0.459475	2.84136	2.32852	0.127023	0.996778
ENSGALG00000009131	-0.746271	-0.424877	2.32826	0.127044	0.996778
ENSGALG00000012075	-0.441652	4.61067	2.32736	0.127118	0.996778
ENSGALG00000005097	-0.750157	1.97862	2.32732	0.127121	0.996778
ENSGALG00000014988	-0.991059	2.17485	2.32655	0.127184	0.996778
ENSGALG00000014405	0.598816	-0.137725	2.32407	0.127386	0.996778
ENSGALG00000000104	0.428663	2.45865	2.32368	0.127418	0.996778
ENSGALG00000016558	-0.577207	1.82098	2.32088	0.127647	0.996778
ENSGALG00000003976	0.407017	4.80623	2.31802	0.127883	0.996778
ENSGALG00000002521	0.646727	4.74008	2.31532	0.128105	0.996778
ENSGALG00000026581	0.549982	6.1175	2.31147	0.128423	0.996778
ENSGALG00000011994	-0.570512	4.22711	2.31083	0.128476	0.996778
ENSGALG00000001529	-0.274406	4.917	2.30361	0.129074	0.996778
ENSGALG00000016964	-0.727816	1.69453	2.30193	0.129213	0.996778
ENSGALG00000008885	-0.424907	2.97708	2.30178	0.129226	0.996778
ENSGALG00000012857	0.417975	7.03491	2.30101	0.12929	0.996778
ENSGALG00000011132	-0.356976	4.2329	2.30033	0.129347	0.996778
ENSGALG00000015952	0.665535	3.25448	2.29972	0.129397	0.996778
ENSGALG00000017188	-0.437895	4.38566	2.29724	0.129604	0.996778
ENSGALG00000008413	-0.323069	5.12186	2.29704	0.129621	0.996778
ENSGALG00000003628	-0.465756	3.10409	2.29487	0.129802	0.996778
ENSGALG00000013433	0.422229	6.79881	2.29389	0.129884	0.996778
ENSGALG00000009168	-0.492596	0.687326	2.29372	0.129898	0.996778
ENSGALG00000027743	0.445296	4.66233	2.29356	0.129912	0.996778
ENSGALG00000002392	-0.474007	1.20597	2.2898	0.130227	0.996778
ENSGALG00000009600	0.809945	5.64444	2.28916	0.13028	0.996778
ENSGALG00000019837	0.594278	5.66886	2.28874	0.130316	0.996778
ENSGALG00000000098	-0.464661	0.61322	2.28425	0.130693	0.996778
ENSGALG00000015258	-0.379751	4.29146	2.28424	0.130694	0.996778
ENSGALG00000011659	0.286653	5.90169	2.28421	0.130697	0.996778
ENSGALG00000009078	-0.474801	0.354955	2.28079	0.130985	0.996778
ENSGALG00000008932	0.430734	3.8725	2.28039	0.131019	0.996778
ENSGALG00000005079	-0.412701	5.84093	2.27655	0.131344	0.996778
ENSGALG00000005599	0.712129	1.39458	2.27622	0.131371	0.996778
ENSGALG00000027283	0.630878	6.75956	2.27414	0.131548	0.996778
ENSGALG00000015767	-1.03323	-0.547752	2.27401	0.131559	0.996778
ENSGALG00000014935	-0.355622	5.77901	2.27085	0.131827	0.996778
ENSGALG00000004047	0.513104	6.64624	2.27053	0.131855	0.996778
ENSGALG00000004515	-0.671673	-0.198077	2.26513	0.132315	0.996778
ENSGALG00000022938	-0.296752	5.34708	2.26455	0.132365	0.996778
ENSGALG00000025860	-0.320321	3.63378	2.26413	0.1324	0.996778
ENSGALG00000023364	0.438563	5.77265	2.25811	0.132916	0.996778
ENSGALG00000027989	-0.343533	2.50823	2.25749	0.132969	0.996778
ENSGALG00000020989	0.9371	0.886449	2.25605	0.133093	0.996778
ENSGALG00000004637	-0.326957	6.23033	2.25556	0.133135	0.996778
ENSGALG00000028145	0.615348	5.01573	2.25535	0.133154	0.996778
ENSGALG00000004740	-0.298665	1.5015	2.25321	0.133338	0.996778
ENSGALG00000004066	-0.415326	0.487705	2.25125	0.133507	0.996778
ENSGALG00000016258	-0.711922	-0.35007	2.25077	0.133548	0.996778
ENSGALG00000009478	-0.401985	3.34727	2.25039	0.133581	0.996778
ENSGALG00000015932	-0.543196	2.65041	2.24735	0.133844	0.996778
ENSGALG00000004237	-0.27149	7.3817	2.24733	0.133845	0.996778
ENSGALG00000001885	0.640675	5.9816	2.24424	0.134113	0.996778
ENSGALG00000026330	0.44718	2.81164	2.23914	0.134556	0.996778
ENSGALG00000006665	0.647301	6.94787	2.23909	0.13456	0.996778
ENSGALG00000015060	0.533471	1.55448	2.2379	0.134664	0.996778
ENSGALG00000004040	-0.281115	6.60754	2.23367	0.135033	0.996778
ENSGALG00000022679	0.477715	6.302	2.23285	0.135104	0.996778
ENSGALG00000012173	0.488955	7.55894	2.23029	0.135329	0.996778
ENSGALG00000003546	-1.06684	5.46306	2.22915	0.135428	0.996778
ENSGALG00000000284	0.286146	4.03932	2.22768	0.135558	0.996778
ENSGALG00000007001	-0.443263	2.16064	2.22328	0.135944	0.996778
ENSGALG00000026955	-0.814842	0.139525	2.22243	0.136019	0.996778
ENSGALG00000007354	-0.609778	-0.0749837	2.22201	0.136056	0.996778
ENSGALG00000004250	0.486193	2.75315	2.22175	0.136079	0.996778
ENSGALG00000028204	0.718306	8.82699	2.21941	0.136285	0.996778
ENSGALG00000027476	0.656662	6.96816	2.21941	0.136285	0.996778
ENSGALG00000002290	0.600272	3.41151	2.21924	0.1363	0.996778
ENSGALG00000016487	-0.259984	5.90598	2.21472	0.1367	0.996778
ENSGALG00000003561	0.408921	5.80828	2.21349	0.136809	0.996778
ENSGALG00000028543	0.580431	8.02071	2.21108	0.137022	0.996778
ENSGALG00000007758	0.433419	5.59445	2.20935	0.137176	0.996778
ENSGALG00000020463	0.586045	2.55326	2.20845	0.137256	0.996778
ENSGALG00000007651	-0.615881	6.37758	2.20783	0.137312	0.996778
ENSGALG00000027836	0.528761	3.79868	2.20742	0.137349	0.996778
ENSGALG00000016746	-0.380022	8.4405	2.20677	0.137406	0.996778
ENSGALG00000023607	0.472677	2.73664	2.20673	0.13741	0.996778
ENSGALG00000016531	-0.282308	4.88198	2.20635	0.137444	0.996778
ENSGALG00000023936	0.704098	4.23113	2.20517	0.137549	0.996778
ENSGALG00000004128	-0.430462	0.184272	2.2046	0.1376	0.996778
ENSGALG00000011291	-0.329071	3.06145	2.204	0.137653	0.996778
ENSGALG00000013207	-0.36214	3.35258	2.20315	0.137729	0.996778
ENSGALG00000003490	0.472887	0.205622	2.20315	0.137729	0.996778
ENSGALG00000009017	-0.485697	0.452108	2.20213	0.137821	0.996778
ENSGALG00000003048	0.746358	-0.286063	2.19836	0.138158	0.996778
ENSGALG00000011656	-0.393702	2.83075	2.19823	0.13817	0.996778
ENSGALG00000012670	-0.383007	3.62372	2.19682	0.138295	0.996778
ENSGALG00000012011	0.638041	4.50133	2.19537	0.138426	0.996778
ENSGALG00000000802	0.606854	5.56798	2.19493	0.138466	0.996778
ENSGALG00000002904	-0.388224	3.96174	2.1936	0.138585	0.996778
ENSGALG00000006992	1.02569	0.610659	2.19211	0.138719	0.996778
ENSGALG00000004260	0.536289	6.67022	2.18941	0.138963	0.996778
ENSGALG00000005322	-0.544808	1.82983	2.18907	0.138993	0.996778
ENSGALG00000005956	-0.400688	8.38162	2.18737	0.139147	0.996778
ENSGALG00000020600	0.848482	0.113919	2.18615	0.139257	0.996778
ENSGALG00000002242	-0.690179	-0.626476	2.18464	0.139393	0.996778
ENSGALG00000008603	-0.489393	2.88638	2.18395	0.139456	0.996778
ENSGALG00000011539	-0.319724	2.01445	2.18268	0.139571	0.996778
ENSGALG00000011579	0.505342	-0.155483	2.18021	0.139795	0.996778
ENSGALG00000028532	0.72788	1.75024	2.1799	0.139824	0.996778
ENSGALG00000001289	0.513471	3.10903	2.17741	0.14005	0.996778
ENSGALG00000014712	-0.483145	1.9306	2.1773	0.14006	0.996778
ENSGALG00000009398	-0.340511	3.44924	2.17179	0.140563	0.996778
ENSGALG00000010612	-0.417822	2.59876	2.16831	0.140881	0.996778
ENSGALG00000012479	-0.445081	1.08716	2.16763	0.140944	0.996778
ENSGALG00000007248	-0.478784	1.98054	2.16522	0.141165	0.996778
ENSGALG00000000600	-0.60997	2.18226	2.1646	0.141222	0.996778
ENSGALG00000016633	-0.396095	1.9304	2.16459	0.141222	0.996778
ENSGALG00000001998	0.604577	6.41683	2.16412	0.141266	0.996778
ENSGALG00000028092	0.715921	0.43995	2.16327	0.141343	0.996778
ENSGALG00000002136	0.560803	2.07867	2.16287	0.14138	0.996778
ENSGALG00000016187	-0.266098	3.68356	2.1613	0.141525	0.996778
ENSGALG00000023975	0.681448	6.93332	2.15919	0.141719	0.996778
ENSGALG00000014933	0.275935	6.05976	2.15884	0.141752	0.996778
ENSGALG00000016708	0.247336	4.476	2.15793	0.141836	0.996778
ENSGALG00000011889	0.320882	5.198	2.15761	0.141866	0.996778
ENSGALG00000007343	0.548791	4.65215	2.15723	0.141901	0.996778
ENSGALG00000011045	-0.354252	3.44826	2.15642	0.141975	0.996778
ENSGALG00000012769	0.217359	6.37101	2.15389	0.142209	0.996778
ENSGALG00000020626	-0.265995	4.26046	2.15033	0.142539	0.996778
ENSGALG00000003757	0.275461	6.23221	2.15014	0.142557	0.996778
ENSGALG00000014755	0.981425	1.0582	2.15014	0.142557	0.996778
ENSGALG00000004578	-0.257175	5.2967	2.14991	0.142578	0.996778
ENSGALG00000013528	0.426597	1.46099	2.14851	0.142708	0.996778
ENSGALG00000011294	-0.428961	-0.15937	2.14668	0.142879	0.996778
ENSGALG00000003987	0.425579	4.97628	2.14583	0.142958	0.996778
ENSGALG00000013628	0.293759	9.32542	2.14433	0.143097	0.996778
ENSGALG00000011181	-0.322733	4.28002	2.14289	0.143232	0.996778
ENSGALG00000005072	0.550832	7.17133	2.14266	0.143254	0.996778
ENSGALG00000014442	0.679009	12.4078	2.13626	0.143852	0.996778
ENSGALG00000014939	-0.356355	3.02029	2.1314	0.144309	0.996778
ENSGALG00000022603	0.61972	6.25072	2.13098	0.144349	0.996778
ENSGALG00000004655	-0.49784	4.50236	2.13084	0.144362	0.996778
ENSGALG00000007875	0.595707	1.95204	2.13083	0.144362	0.996778
ENSGALG00000004568	1.03684	-0.475324	2.13014	0.144427	0.996778
ENSGALG00000002709	-0.313706	6.5473	2.12486	0.144926	0.996778
ENSGALG00000000979	-0.936574	-0.479256	2.12463	0.144948	0.996778
ENSGALG00000011528	-0.328453	3.56002	2.11845	0.145533	0.996778
ENSGALG00000004048	-0.311824	6.13579	2.11708	0.145664	0.996778
ENSGALG00000023580	0.585972	0.678182	2.11311	0.146042	0.996778
ENSGALG00000028373	-0.450724	0.7603	2.11293	0.146059	0.996778
ENSGALG00000012248	-0.41282	0.888955	2.11233	0.146116	0.996778
ENSGALG00000013890	-0.498804	-0.0806491	2.11026	0.146314	0.996778
ENSGALG00000000226	0.558813	6.94448	2.11011	0.146329	0.996778
ENSGALG00000006863	0.541675	7.89859	2.10862	0.146472	0.996778
ENSGALG00000012396	0.679228	2.75186	2.10746	0.146582	0.996778
ENSGALG00000013992	-0.317744	1.05773	2.10547	0.146774	0.996778
ENSGALG00000008297	0.653319	6.86414	2.10112	0.147191	0.996778
ENSGALG00000009965	0.744331	0.584782	2.09981	0.147318	0.996778
ENSGALG00000023441	0.74935	6.63708	2.09891	0.147404	0.996778
ENSGALG00000006353	0.818472	0.239668	2.09651	0.147635	0.996778
ENSGALG00000002229	-0.256685	6.53053	2.09609	0.147676	0.996778
ENSGALG00000005692	-0.497474	4.68058	2.09123	0.148146	0.996778
ENSGALG00000010735	0.209571	5.36209	2.09027	0.14824	0.996778
ENSGALG00000021869	-0.39912	4.89231	2.08694	0.148563	0.996778
ENSGALG00000001455	-0.688981	-0.418819	2.08503	0.148749	0.996778
ENSGALG00000005730	0.420956	2.05204	2.08439	0.148812	0.996778
ENSGALG00000005650	-0.812226	1.12891	2.08412	0.148838	0.996778
ENSGALG00000010133	0.456889	4.9949	2.08184	0.14906	0.996778
ENSGALG00000011513	-0.253368	4.16042	2.08156	0.149088	0.996778
ENSGALG00000015615	-0.384439	2.93498	2.08125	0.149118	0.996778
ENSGALG00000002453	0.654855	3.21306	2.07995	0.149245	0.996778
ENSGALG00000026578	-0.575591	1.45961	2.07867	0.14937	0.996778
ENSGALG00000005631	0.721321	0.176737	2.07796	0.14944	0.996778
ENSGALG00000022696	0.551933	4.41999	2.07693	0.14954	0.996778
ENSGALG00000010282	0.38516	5.68225	2.07259	0.149967	0.996778
ENSGALG00000020741	0.651981	6.14445	2.07213	0.150012	0.996778
ENSGALG00000017691	0.640748	1.80343	2.07167	0.150057	0.996778
ENSGALG00000017828	0.639692	-0.0260633	2.07136	0.150088	0.996778
ENSGALG00000013244	-0.44272	3.16138	2.07117	0.150107	0.996778
ENSGALG00000011209	-0.289505	4.60686	2.07107	0.150116	0.996778
ENSGALG00000001225	-0.415651	5.24562	2.07033	0.150189	0.996778
ENSGALG00000028369	0.619055	3.47929	2.06761	0.150457	0.996778
ENSGALG00000013031	0.303591	4.7003	2.06737	0.150481	0.996778
ENSGALG00000003938	-0.239601	5.87598	2.0662	0.150596	0.996778
ENSGALG00000006901	0.472827	2.94311	2.06544	0.150672	0.996778
ENSGALG00000015835	-0.505264	-0.0921282	2.06167	0.151044	0.996778
ENSGALG00000026292	-1.06214	1.02535	2.06039	0.151171	0.996778
ENSGALG00000000368	-0.36712	1.49667	2.05931	0.151278	0.996778
ENSGALG00000026309	0.453515	-0.258811	2.059	0.15131	0.996778
ENSGALG00000007244	0.335856	3.50233	2.057	0.151508	0.996778
ENSGALG00000011706	-0.57375	1.3195	2.05674	0.151534	0.996778
ENSGALG00000006736	0.554161	2.9805	2.05565	0.151642	0.996778
ENSGALG00000026439	0.646933	3.54598	2.05383	0.151824	0.996778
ENSGALG00000022373	-0.458714	0.786315	2.05283	0.151924	0.996778
ENSGALG00000009340	0.527372	0.889078	2.05206	0.152001	0.996778
ENSGALG00000013036	0.277086	7.22923	2.05172	0.152034	0.996778
ENSGALG00000022994	0.45183	7.46299	2.04887	0.15232	0.996778
ENSGALG00000008063	0.521052	0.0854176	2.04374	0.152834	0.996778
ENSGALG00000015386	-0.369564	1.23218	2.0417	0.153039	0.996778
ENSGALG00000012437	0.512111	-0.349693	2.04104	0.153105	0.996778
ENSGALG00000004760	0.368017	1.97632	2.04098	0.153111	0.996778
ENSGALG00000005332	-0.697113	3.02363	2.0398	0.15323	0.996778
ENSGALG00000018384	0.391548	11.4915	2.03951	0.153259	0.996778
ENSGALG00000001314	0.508787	6.56424	2.0392	0.153291	0.996778
ENSGALG00000016473	-0.490831	2.79034	2.03856	0.153355	0.996778
ENSGALG00000028544	0.466833	5.86091	2.0375	0.153462	0.996778
ENSGALG00000025948	0.607526	5.8932	2.03677	0.153536	0.996778
ENSGALG00000021573	-0.552102	2.22725	2.03606	0.153607	0.996778
ENSGALG00000021142	-0.781994	6.50367	2.03493	0.153721	0.996778
ENSGALG00000012169	0.429011	7.84318	2.03491	0.153723	0.996778
ENSGALG00000028928	-0.396501	2.47724	2.0348	0.153734	0.996778
ENSGALG00000010581	-0.485296	6.64032	2.03399	0.153816	0.996778
ENSGALG00000002172	-0.423706	5.09085	2.03307	0.15391	0.996778
ENSGALG00000000208	-0.544322	3.67096	2.03254	0.153963	0.996778
ENSGALG00000013626	0.341641	7.33106	2.03199	0.154019	0.996778
ENSGALG00000028326	0.887032	0.606334	2.03064	0.154156	0.996778
ENSGALG00000002127	0.553444	3.4522	2.02906	0.154316	0.996778
ENSGALG00000013200	0.45542	1.12531	2.02835	0.154388	0.996778
ENSGALG00000002861	0.352258	6.86031	2.02462	0.154768	0.996778
ENSGALG00000028570	0.303482	5.43727	2.02446	0.154783	0.996778
ENSGALG00000001291	-0.449121	2.87221	2.0236	0.154872	0.996778
ENSGALG00000013189	-0.260981	3.50491	2.02223	0.155011	0.996778
ENSGALG00000001905	0.528174	5.73967	2.02175	0.15506	0.996778
ENSGALG00000010818	-0.454664	5.84612	2.01947	0.155293	0.996778
ENSGALG00000009730	-0.961282	-0.620303	2.01923	0.155318	0.996778
ENSGALG00000005458	0.492026	0.414265	2.01856	0.155386	0.996778
ENSGALG00000027800	-0.497889	0.31272	2.01488	0.155763	0.996778
ENSGALG00000001786	-0.472771	0.395753	2.01318	0.155938	0.996778
ENSGALG00000003863	-0.326575	6.68016	2.01271	0.155987	0.996778
ENSGALG00000027768	0.546332	7.40872	2.0108	0.156183	0.996778
ENSGALG00000002553	0.434402	4.1874	2.00967	0.156299	0.996778
ENSGALG00000012547	-0.375818	1.35636	2.00951	0.156316	0.996778
ENSGALG00000003817	-0.353395	0.982681	2.00939	0.156329	0.996778
ENSGALG00000002931	0.923952	0.206811	2.00805	0.156467	0.996778
ENSGALG00000015032	-0.508908	1.73862	2.00773	0.156499	0.996778
ENSGALG00000000584	0.597224	3.98254	2.00729	0.156544	0.996778
ENSGALG00000028690	1.02947	0.0965194	2.0071	0.156565	0.996778
ENSGALG00000027418	0.759233	3.00214	2.00229	0.157061	0.996778
ENSGALG00000003876	-0.470118	0.574276	2.00224	0.157067	0.996778
ENSGALG00000004140	0.32921	7.01949	1.99885	0.157419	0.996778
ENSGALG00000023338	0.589277	0.237346	1.99875	0.157429	0.996778
ENSGALG00000028303	0.539343	5.46229	1.99865	0.15744	0.996778
ENSGALG00000023089	-0.315089	1.64453	1.9979	0.157518	0.996778
ENSGALG00000027127	0.470501	4.14394	1.99665	0.157647	0.996778
ENSGALG00000017528	0.575586	5.45029	1.99581	0.157735	0.996778
ENSGALG00000027294	0.574411	6.46499	1.99526	0.157792	0.996778
ENSGALG00000016112	-0.655419	2.62981	1.99463	0.157858	0.996778
ENSGALG00000015220	-0.425681	0.813244	1.99386	0.157938	0.996778
ENSGALG00000023273	0.492456	7.13568	1.99373	0.157951	0.996778
ENSGALG00000012342	-0.486814	3.44122	1.99303	0.158024	0.996778
ENSGALG00000000498	0.482237	2.24409	1.99201	0.158131	0.996778
ENSGALG00000015495	0.920006	-0.10205	1.99194	0.158138	0.996778
ENSGALG00000004096	0.443923	5.03972	1.98952	0.158391	0.996778
ENSGALG00000006415	-0.72048	0.278973	1.98926	0.158418	0.996778
ENSGALG00000000785	0.635495	5.73956	1.98907	0.158439	0.996778
ENSGALG00000024340	-1.19352	3.07658	1.98861	0.158487	0.996778
ENSGALG00000003566	-0.362007	3.63517	1.98792	0.158559	0.996778
ENSGALG00000016224	-0.27282	4.09998	1.9878	0.158572	0.996778
ENSGALG00000000194	-0.852303	0.821958	1.98569	0.158792	0.996778
ENSGALG00000000453	0.422847	6.54537	1.98426	0.158942	0.996778
ENSGALG00000003973	0.584906	6.74483	1.98405	0.158965	0.996778
ENSGALG00000027536	0.481073	6.40347	1.98325	0.159049	0.996778
ENSGALG00000002637	-0.392995	1.06957	1.98291	0.159084	0.996778
ENSGALG00000004917	0.359455	4.0262	1.9828	0.159095	0.996778
ENSGALG00000010148	0.303214	3.88477	1.9827	0.159106	0.996778
ENSGALG00000028413	0.510631	1.23581	1.98197	0.159183	0.996778
ENSGALG00000014640	0.451464	7.63098	1.98157	0.159225	0.996778
ENSGALG00000007767	0.316739	6.62113	1.98155	0.159227	0.996778
ENSGALG00000002800	-0.535883	-0.184932	1.98037	0.159351	0.996778
ENSGALG00000004495	0.448168	6.67931	1.97842	0.159557	0.996778
ENSGALG00000002843	0.575735	4.58902	1.97753	0.159651	0.996778
ENSGALG00000001419	-0.406015	4.46557	1.97675	0.159734	0.996778
ENSGALG00000008859	0.38012	3.52148	1.97664	0.159745	0.996778
ENSGALG00000008418	0.437986	6.7834	1.97563	0.159851	0.996778
ENSGALG00000008087	0.961171	0.459299	1.97461	0.15996	0.996778
ENSGALG00000005540	-0.44809	3.67117	1.97449	0.159972	0.996778
ENSGALG00000025163	0.568616	0.0399773	1.97377	0.160048	0.996778
ENSGALG00000012165	-0.483574	5.17466	1.97324	0.160105	0.996778
ENSGALG00000012538	0.595125	3.6561	1.97172	0.160265	0.996778
ENSGALG00000003073	0.943265	3.15622	1.96452	0.161031	0.996778
ENSGALG00000028065	0.530931	3.57651	1.96235	0.161262	0.996778
ENSGALG00000025732	0.398545	3.25303	1.96009	0.161504	0.996778
ENSGALG00000009809	-0.415576	1.08329	1.96	0.161514	0.996778
ENSGALG00000016962	-1.08995	0.462745	1.9595	0.161567	0.996778
ENSGALG00000007964	0.563475	3.53662	1.95886	0.161636	0.996778
ENSGALG00000023622	0.972801	3.9001	1.95865	0.161657	0.996778
ENSGALG00000010988	-0.382376	0.53566	1.95847	0.161677	0.996778
ENSGALG00000026422	-0.595631	3.50243	1.95702	0.161832	0.996778
ENSGALG00000002268	-0.29596	4.2536	1.95614	0.161927	0.996778
ENSGALG00000006883	0.609942	5.50625	1.9521	0.162361	0.996778
ENSGALG00000004297	0.32137	4.35206	1.95116	0.162462	0.996778
ENSGALG00000017040	-0.657559	-0.388531	1.94978	0.16261	0.996778
ENSGALG00000015943	-0.324913	6.75629	1.94883	0.162713	0.996778
ENSGALG00000027217	0.41926	6.01066	1.94878	0.162719	0.996778
ENSGALG00000003336	-0.665674	-0.741717	1.94848	0.162751	0.996778
ENSGALG00000027655	-0.457014	2.87554	1.94578	0.163042	0.996778
ENSGALG00000007403	0.427224	9.37183	1.9453	0.163095	0.996778
ENSGALG00000015152	-0.434732	4.17039	1.94492	0.163135	0.996778
ENSGALG00000003082	0.530987	3.62348	1.94471	0.163158	0.996778
ENSGALG00000001729	0.361631	7.42012	1.94194	0.163458	0.996778
ENSGALG00000026671	0.538613	4.21941	1.94111	0.163548	0.996778
ENSGALG00000014873	-0.397737	4.90328	1.93834	0.163849	0.996778
ENSGALG00000028737	0.455351	6.56987	1.93629	0.164071	0.996778
ENSGALG00000011206	-0.437304	1.17369	1.93313	0.164416	0.996778
ENSGALG00000021688	0.440911	2.85729	1.93256	0.164479	0.996778
ENSGALG00000009344	-0.326191	4.56483	1.93055	0.164699	0.996778
ENSGALG00000006702	0.425992	9.45579	1.92883	0.164887	0.996778
ENSGALG00000004604	0.364545	4.99288	1.92877	0.164893	0.996778
ENSGALG00000019201	-0.352236	4.42233	1.92741	0.165042	0.996778
ENSGALG00000009651	0.255174	5.55852	1.92624	0.165171	0.996778
ENSGALG00000003074	-0.391891	2.51925	1.92614	0.165182	0.996778
ENSGALG00000014067	-0.230848	5.30743	1.92551	0.165251	0.996778
ENSGALG00000008931	0.434905	4.21259	1.92551	0.165251	0.996778
ENSGALG00000000461	0.544983	7.21294	1.92529	0.165274	0.996778
ENSGALG00000005094	-0.606756	0.88608	1.92488	0.165319	0.996778
ENSGALG00000022950	0.409777	5.93729	1.92458	0.165352	0.996778
ENSGALG00000001271	-0.950853	1.62012	1.92451	0.16536	0.996778
ENSGALG00000014758	-0.449859	0.164324	1.92303	0.165523	0.996778
ENSGALG00000014751	-0.444283	3.2114	1.92259	0.165572	0.996778
ENSGALG00000021135	0.456829	4.71565	1.92199	0.165637	0.996778
ENSGALG00000016449	-0.344927	3.33284	1.92126	0.165718	0.996778
ENSGALG00000001847	-0.50443	4.35957	1.92094	0.165753	0.996778
ENSGALG00000023768	0.490936	3.60099	1.9209	0.165758	0.996778
ENSGALG00000005966	-0.275677	6.9351	1.92051	0.1658	0.996778
ENSGALG00000017029	-0.308201	3.98322	1.92012	0.165843	0.996778
ENSGALG00000028581	0.60613	2.5057	1.92004	0.165852	0.996778
ENSGALG00000022884	-1.0564	-0.949822	1.91903	0.165964	0.996778
ENSGALG00000005180	-0.639043	0.0699663	1.91803	0.166074	0.996778
ENSGALG00000023773	-0.315916	1.47391	1.91475	0.166437	0.996778
ENSGALG00000008049	0.292157	4.9474	1.9147	0.166442	0.996778
ENSGALG00000001935	-0.429369	2.0661	1.91438	0.166478	0.996778
ENSGALG00000015884	-0.32583	1.39376	1.91433	0.166484	0.996778
ENSGALG00000028618	0.755617	5.42419	1.91385	0.166536	0.996778
ENSGALG00000004833	0.529251	6.2496	1.91359	0.166565	0.996778
ENSGALG00000008589	-0.314774	3.42628	1.91288	0.166643	0.996778
ENSGALG00000028179	1.5554	-0.894217	1.91205	0.166736	0.996778
ENSGALG00000004947	-0.389097	2.88243	1.91205	0.166736	0.996778
ENSGALG00000010794	-0.399096	1.59611	1.91153	0.166793	0.996778
ENSGALG00000023146	-0.410224	3.48265	1.91016	0.166945	0.996778
ENSGALG00000004112	0.494251	6.97502	1.9064	0.167364	0.996778
ENSGALG00000004257	0.268823	5.22406	1.90613	0.167393	0.996778
ENSGALG00000014822	-0.227892	4.24907	1.906	0.167408	0.996778
ENSGALG00000027374	-0.268909	3.11191	1.90591	0.167418	0.996778
ENSGALG00000007128	-0.295633	6.92113	1.90356	0.16768	0.996778
ENSGALG00000007808	0.378388	7.46602	1.9024	0.16781	0.996778
ENSGALG00000008758	-0.531557	0.218221	1.90117	0.167947	0.996778
ENSGALG00000008661	-0.871945	5.21652	1.90096	0.167971	0.996778
ENSGALG00000006131	0.420789	0.952664	1.90001	0.168077	0.996778
ENSGALG00000008255	0.337613	3.46094	1.89917	0.168171	0.996778
ENSGALG00000001085	0.491546	7.17935	1.89673	0.168445	0.996778
ENSGALG00000001617	-0.53069	3.60728	1.89594	0.168533	0.996778
ENSGALG00000015111	-0.314106	3.74226	1.8941	0.16874	0.996778
ENSGALG00000015903	-0.431488	3.79457	1.89133	0.169052	0.996778
ENSGALG00000002205	-0.276263	6.02517	1.89115	0.169072	0.996778
ENSGALG00000026070	0.621587	2.41451	1.89056	0.169139	0.996778
ENSGALG00000023691	0.444417	5.04902	1.8896	0.169247	0.996778
ENSGALG00000003314	-0.251204	6.06106	1.88959	0.169248	0.996778
ENSGALG00000012513	-0.407108	3.92376	1.88926	0.169285	0.996778
ENSGALG00000021325	-0.457944	3.19492	1.88921	0.169291	0.996778
ENSGALG00000001007	0.703951	8.21877	1.8886	0.16936	0.996778
ENSGALG00000010272	0.363395	6.52612	1.88589	0.169666	0.996778
ENSGALG00000013824	-0.380221	4.11905	1.88511	0.169754	0.996778
ENSGALG00000000678	0.41225	6.89917	1.88462	0.16981	0.996778
ENSGALG00000008970	-0.527175	2.63102	1.88368	0.169917	0.996778
ENSGALG00000020479	0.532818	8.18113	1.88364	0.16992	0.996778
ENSGALG00000005861	0.59416	3.0256	1.88314	0.169978	0.996778
ENSGALG00000006898	-0.386508	4.66187	1.88297	0.169997	0.996778
ENSGALG00000004722	-0.403637	3.23934	1.88071	0.170253	0.996778
ENSGALG00000011026	-0.306268	5.51161	1.88037	0.170292	0.996778
ENSGALG00000008866	0.316249	3.06876	1.87812	0.170548	0.996778
ENSGALG00000013715	-0.362082	5.5533	1.87498	0.170906	0.996778
ENSGALG00000003560	0.493383	0.421744	1.87451	0.17096	0.996778
ENSGALG00000008265	-0.436417	4.95445	1.87435	0.170978	0.996778
ENSGALG00000013417	0.538923	6.8102	1.87396	0.171023	0.996778
ENSGALG00000025776	0.787311	2.54307	1.87371	0.171051	0.996778
ENSGALG00000001407	0.398909	2.9378	1.87073	0.171391	0.996778
ENSGALG00000003332	0.632606	4.0228	1.86969	0.17151	0.996778
ENSGALG00000005034	-0.252214	7.42473	1.8687	0.171624	0.996778
ENSGALG00000004424	0.284741	1.77317	1.86856	0.17164	0.996778
ENSGALG00000005042	-0.567227	3.09638	1.86763	0.171747	0.996778
ENSGALG00000003887	0.323375	5.3092	1.86683	0.171839	0.996778
ENSGALG00000007409	0.532576	4.09738	1.86564	0.171976	0.996778
ENSGALG00000026699	0.698314	5.07927	1.86551	0.17199	0.996778
ENSGALG00000006786	0.32732	5.50584	1.86398	0.172166	0.996778
ENSGALG00000012312	0.599647	4.84361	1.86316	0.17226	0.996778
ENSGALG00000018803	0.59548	3.45096	1.86308	0.17227	0.996778
ENSGALG00000012401	0.41868	2.41081	1.86195	0.1724	0.996778
ENSGALG00000023517	0.48677	5.30652	1.86084	0.172528	0.996778
ENSGALG00000005868	0.26986	5.90573	1.8598	0.172647	0.996778
ENSGALG00000019796	0.483889	6.12407	1.85667	0.17301	0.996778
ENSGALG00000027746	0.499373	6.68424	1.85586	0.173104	0.996778
ENSGALG00000001264	-0.435337	1.5208	1.85507	0.173195	0.996778
ENSGALG00000006376	-0.487331	3.40746	1.85481	0.173225	0.996778
ENSGALG00000014252	1.45662	6.41794	1.84852	0.173955	0.996778
ENSGALG00000003403	0.368253	0.294103	1.84716	0.174114	0.996778
ENSGALG00000014718	-0.550007	3.34259	1.84642	0.1742	0.996778
ENSGALG00000029009	0.482522	3.31655	1.84461	0.174411	0.996778
ENSGALG00000002249	-0.317119	4.00842	1.84457	0.174417	0.996778
ENSGALG00000003443	0.432929	1.90591	1.84201	0.174715	0.996778
ENSGALG00000028609	1.26434	-0.775184	1.84122	0.174808	0.996778
ENSGALG00000003362	0.313796	6.18122	1.84054	0.174888	0.996778
ENSGALG00000010318	0.306269	9.27159	1.83946	0.175015	0.996778
ENSGALG00000020895	-0.560626	-0.480174	1.83937	0.175025	0.996778
ENSGALG00000002955	-0.342282	3.29675	1.83863	0.175111	0.996778
ENSGALG00000013980	-0.272476	8.44977	1.83742	0.175253	0.996778
ENSGALG00000008439	-0.46338	3.96596	1.83692	0.175312	0.996778
ENSGALG00000020869	-0.423304	1.76299	1.83649	0.175362	0.996778
ENSGALG00000009523	-0.628604	2.17977	1.83548	0.175481	0.996778
ENSGALG00000027346	0.43142	5.02687	1.83547	0.175483	0.996778
ENSGALG00000004378	0.347002	5.87618	1.83215	0.175873	0.996778
ENSGALG00000001005	0.297125	7.99351	1.83198	0.175894	0.996778
ENSGALG00000006310	0.539932	4.16855	1.82936	0.176204	0.996778
ENSGALG00000014408	0.467084	6.0171	1.82826	0.176334	0.996778
ENSGALG00000009372	-0.401883	3.17836	1.82815	0.176346	0.996778
ENSGALG00000023279	0.563968	7.10355	1.82702	0.17648	0.996778
ENSGALG00000025744	0.573902	4.13423	1.82161	0.177122	0.996778
ENSGALG00000012044	-0.525945	4.30463	1.82058	0.177244	0.996778
ENSGALG00000027213	-0.706574	0.300378	1.82023	0.177286	0.996778
ENSGALG00000005462	0.66901	3.82613	1.81626	0.177759	0.996778
ENSGALG00000010299	0.41609	5.72263	1.81394	0.178036	0.996778
ENSGALG00000017414	0.39555	7.83396	1.81319	0.178126	0.996778
ENSGALG00000012660	-0.494838	-0.272592	1.81225	0.178239	0.996778
ENSGALG00000016881	-0.519636	1.49629	1.81088	0.178402	0.996778
ENSGALG00000026359	-0.398254	0.486839	1.8098	0.178532	0.996778
ENSGALG00000004088	-0.354269	5.8769	1.80892	0.178638	0.996778
ENSGALG00000025804	0.337054	8.71153	1.80809	0.178738	0.996778
ENSGALG00000015908	-0.613095	4.22627	1.80725	0.178838	0.996778
ENSGALG00000029083	-0.440186	1.9827	1.80721	0.178843	0.996778
ENSGALG00000022909	-0.408142	3.35528	1.80701	0.178867	0.996778
ENSGALG00000000154	0.509942	6.35625	1.80657	0.17892	0.996778
ENSGALG00000001571	-0.482046	3.0594	1.80392	0.179239	0.996778
ENSGALG00000002130	0.351435	7.07913	1.80382	0.179251	0.996778
ENSGALG00000028616	0.738958	3.47343	1.80316	0.179331	0.996778
ENSGALG00000028579	0.737901	-0.624501	1.80237	0.179426	0.996778
ENSGALG00000003477	0.518912	4.07064	1.80139	0.179544	0.996778
ENSGALG00000007902	-0.518237	3.49112	1.80004	0.179708	0.996778
ENSGALG00000010021	0.454518	4.02339	1.79942	0.179782	0.996778
ENSGALG00000006193	-0.280106	7.21003	1.79903	0.17983	0.996778
ENSGALG00000017076	-0.227218	4.63084	1.7986	0.179882	0.996778
ENSGALG00000016220	0.379697	1.45676	1.79816	0.179935	0.996778
ENSGALG00000014128	-0.46487	2.67494	1.7972	0.180052	0.996778
ENSGALG00000027798	0.572531	3.62941	1.79709	0.180064	0.996778
ENSGALG00000026183	0.579492	0.0780405	1.79557	0.180249	0.996778
ENSGALG00000003295	-0.498337	-0.153559	1.79357	0.180492	0.996778
ENSGALG00000026433	0.685289	1.24732	1.7934	0.180512	0.996778
ENSGALG00000016298	0.368907	4.27431	1.79152	0.180741	0.996778
ENSGALG00000006000	-0.338053	4.80951	1.79045	0.180872	0.996778
ENSGALG00000012934	-0.459981	0.724705	1.79044	0.180873	0.996778
ENSGALG00000027196	0.516443	4.70709	1.79044	0.180873	0.996778
ENSGALG00000002671	-0.494372	0.725986	1.7868	0.181316	0.996778
ENSGALG00000004199	0.394384	6.3933	1.78665	0.181334	0.996778
ENSGALG00000002784	0.554873	6.77793	1.7841	0.181646	0.996778
ENSGALG00000001777	-0.365695	5.02373	1.78352	0.181717	0.996778
ENSGALG00000007077	-0.364979	7.05319	1.78298	0.181783	0.996778
ENSGALG00000018877	0.657158	4.63385	1.78279	0.181807	0.996778
ENSGALG00000008053	-0.283966	4.03748	1.78271	0.181817	0.996778
ENSGALG00000002764	-0.27196	5.21785	1.78261	0.181829	0.996778
ENSGALG00000010200	-0.626648	0.596342	1.78185	0.181922	0.996778
ENSGALG00000026884	-0.367319	2.16474	1.77962	0.182197	0.996778
ENSGALG00000003789	-0.653465	-0.67883	1.77547	0.182707	0.996778
ENSGALG00000015463	-0.685828	-0.891041	1.77532	0.182725	0.996778
ENSGALG00000024059	1.02752	0.0788469	1.77525	0.182734	0.996778
ENSGALG00000015167	-0.382838	4.0943	1.77464	0.182809	0.996778
ENSGALG00000011903	0.355061	4.66286	1.77458	0.182817	0.996778
ENSGALG00000007895	-0.486013	1.82097	1.77328	0.182976	0.996778
ENSGALG00000014857	-0.350227	5.10328	1.77284	0.183031	0.996778
ENSGALG00000014734	-0.407629	4.72973	1.77265	0.183055	0.996778
ENSGALG00000027161	0.740557	6.84256	1.77098	0.183261	0.996778
ENSGALG00000007218	-0.276588	2.92079	1.77075	0.183289	0.996778
ENSGALG00000027592	0.328953	7.05935	1.76989	0.183396	0.996778
ENSGALG00000006602	0.398724	3.96394	1.76932	0.183466	0.996778
ENSGALG00000017485	-0.455748	0.891906	1.76927	0.183473	0.996778
ENSGALG00000010857	-0.465745	3.43316	1.76768	0.183669	0.996778
ENSGALG00000017021	0.681738	-0.12734	1.76737	0.183708	0.996778
ENSGALG00000005771	-0.352141	1.7233	1.76701	0.183752	0.996778
ENSGALG00000015664	-0.266818	7.30249	1.76592	0.183887	0.996778
ENSGALG00000017870	-0.442212	-0.300928	1.76513	0.183986	0.996778
ENSGALG00000009341	-0.441336	3.45762	1.76497	0.184006	0.996778
ENSGALG00000001467	-0.496299	4.56966	1.76427	0.184092	0.996778
ENSGALG00000001153	-0.341086	2.19097	1.7635	0.184189	0.996778
ENSGALG00000006425	-0.358553	5.45564	1.76344	0.184195	0.996778
ENSGALG00000009638	-0.566306	1.91924	1.76343	0.184197	0.996778
ENSGALG00000015551	0.604714	0.384422	1.76298	0.184253	0.996778
ENSGALG00000012346	-0.433478	3.38637	1.7625	0.184313	0.996778
ENSGALG00000008144	-0.242851	6.51335	1.76201	0.184375	0.996778
ENSGALG00000008302	0.651755	9.20623	1.76192	0.184385	0.996778
ENSGALG00000008727	-0.521976	0.90231	1.76106	0.184492	0.996778
ENSGALG00000009650	-0.339202	8.4258	1.76029	0.184588	0.996778
ENSGALG00000011405	-0.398405	6.9199	1.75869	0.184788	0.996778
ENSGALG00000005046	0.39532	4.62198	1.75864	0.184794	0.996778
ENSGALG00000014069	0.447758	2.05128	1.75795	0.184881	0.996778
ENSGALG00000013793	-0.603516	3.46125	1.756	0.185125	0.996778
ENSGALG00000027357	0.487065	4.02104	1.75531	0.185211	0.996778
ENSGALG00000003487	-0.311756	4.28964	1.75153	0.185685	0.996778
ENSGALG00000015693	-0.318	4.63942	1.75133	0.18571	0.996778
ENSGALG00000008861	0.419344	3.35078	1.75102	0.185749	0.996778
ENSGALG00000021139	-0.742208	12.4033	1.75082	0.185773	0.996778
ENSGALG00000013218	-0.454035	1.43248	1.74879	0.186028	0.996778
ENSGALG00000015583	-0.37797	3.45142	1.74767	0.186171	0.996778
ENSGALG00000004702	0.437416	4.60015	1.74687	0.18627	0.996778
ENSGALG00000003241	0.619305	2.89156	1.7454	0.186456	0.996778
ENSGALG00000027871	0.258231	2.04534	1.74515	0.186487	0.996778
ENSGALG00000012054	-0.46189	0.72762	1.74436	0.186587	0.996778
ENSGALG00000028934	0.438448	4.09883	1.7433	0.186721	0.996778
ENSGALG00000002347	-0.387945	3.21983	1.74258	0.186812	0.996778
ENSGALG00000015721	-0.370334	4.33389	1.74253	0.186819	0.996778
ENSGALG00000012034	0.472617	6.78781	1.74152	0.186947	0.996778
ENSGALG00000028678	0.465818	7.237	1.74085	0.187032	0.996778
ENSGALG00000016161	-0.273607	1.95491	1.73923	0.187237	0.996778
ENSGALG00000027380	0.407402	1.55979	1.73849	0.18733	0.996778
ENSGALG00000009953	0.48515	4.82145	1.73579	0.187673	0.996778
ENSGALG00000005791	-0.60212	0.739882	1.7348	0.187799	0.996778
ENSGALG00000023670	-0.469749	1.68467	1.73418	0.187878	0.996778
ENSGALG00000026198	0.618213	5.30184	1.73308	0.188017	0.996778
ENSGALG00000007840	0.499864	3.85969	1.73227	0.188121	0.996778
ENSGALG00000001534	0.546793	2.38642	1.73192	0.188166	0.996778
ENSGALG00000027456	0.41706	6.93455	1.73173	0.18819	0.996778
ENSGALG00000015189	0.582553	5.08614	1.73029	0.188373	0.996778
ENSGALG00000028597	0.510351	5.67279	1.72882	0.188561	0.996778
ENSGALG00000012843	0.375948	6.10307	1.72819	0.188642	0.996778
ENSGALG00000025791	0.331495	2.49781	1.72729	0.188757	0.996778
ENSGALG00000029155	0.516946	6.13688	1.72494	0.189059	0.996778
ENSGALG00000001996	0.303478	5.24695	1.72182	0.189459	0.996778
ENSGALG00000002132	-0.344882	0.688207	1.72146	0.189505	0.996778
ENSGALG00000015344	-0.350429	3.49186	1.72139	0.189514	0.996778
ENSGALG00000001021	-0.599212	4.57986	1.71948	0.18976	0.996778
ENSGALG00000011220	-0.351359	5.77163	1.71947	0.189761	0.996778
ENSGALG00000007198	0.385068	2.56379	1.7175	0.190016	0.996778
ENSGALG00000003035	0.456143	0.943505	1.71667	0.190122	0.996778
ENSGALG00000014864	-0.38286	2.82673	1.71632	0.190167	0.996778
ENSGALG00000008906	-0.298331	5.87498	1.71613	0.190191	0.996778
ENSGALG00000004627	0.539349	1.77399	1.7142	0.190441	0.996778
ENSGALG00000004812	-0.387977	4.84106	1.71249	0.190663	0.996778
ENSGALG00000002849	0.322983	6.22504	1.71221	0.190699	0.996778
ENSGALG00000002479	-0.41709	2.37765	1.71143	0.190799	0.996778
ENSGALG00000025923	0.545039	7.11189	1.71129	0.190818	0.996778
ENSGALG00000021702	0.575384	3.87737	1.71124	0.190825	0.996778
ENSGALG00000027201	-0.826695	3.3002	1.71	0.190985	0.996778
ENSGALG00000008936	0.48665	7.10615	1.70977	0.191016	0.996778
ENSGALG00000002919	0.599965	6.48623	1.7092	0.191089	0.996778
ENSGALG00000003572	-0.357712	4.95458	1.70911	0.191101	0.996778
ENSGALG00000001989	0.685974	5.54915	1.70862	0.191165	0.996778
ENSGALG00000008171	-0.226595	5.24923	1.70851	0.191179	0.996778
ENSGALG00000012992	-0.257569	6.36803	1.70792	0.191256	0.996778
ENSGALG00000015965	-0.407147	5.1853	1.70457	0.191691	0.996778
ENSGALG00000027312	0.541177	2.6275	1.70446	0.191706	0.996778
ENSGALG00000015652	0.270905	4.18967	1.70393	0.191775	0.996778
ENSGALG00000004519	-0.453316	5.23767	1.7035	0.19183	0.996778
ENSGALG00000014937	-0.382074	3.02253	1.7034	0.191843	0.996778
ENSGALG00000006912	-0.560186	2.01718	1.70286	0.191914	0.996778
ENSGALG00000021568	0.445289	1.96139	1.69939	0.192367	0.996778
ENSGALG00000015687	-0.323237	1.5315	1.69755	0.192608	0.996778
ENSGALG00000021443	0.239696	3.09178	1.69676	0.192712	0.996778
ENSGALG00000026044	0.807738	3.61747	1.69593	0.192821	0.996778
ENSGALG00000012456	-0.501153	3.43286	1.69328	0.193169	0.996778
ENSGALG00000028797	0.820127	3.31416	1.69246	0.193277	0.996778
ENSGALG00000007056	-0.356995	4.91637	1.69125	0.193436	0.996778
ENSGALG00000014036	-0.23146	5.1706	1.69102	0.193467	0.996778
ENSGALG00000006691	0.49039	7.66839	1.69019	0.193576	0.996778
ENSGALG00000009158	-0.375834	4.62746	1.68974	0.193635	0.996778
ENSGALG00000007153	0.359978	7.45197	1.68965	0.193648	0.996778
ENSGALG00000019976	0.302412	5.19634	1.68953	0.193663	0.996778
ENSGALG00000022706	0.700107	6.7905	1.68929	0.193695	0.996778
ENSGALG00000012119	-0.502415	4.01643	1.68929	0.193695	0.996778
ENSGALG00000012536	0.359074	1.43676	1.68727	0.193961	0.996778
ENSGALG00000002769	-0.339717	4.41142	1.68663	0.194046	0.996778
ENSGALG00000023073	-0.34742	4.58932	1.68615	0.194109	0.996778
ENSGALG00000003029	0.514942	4.39787	1.68594	0.194137	0.996778
ENSGALG00000008881	0.409943	6.70191	1.68559	0.194183	0.996778
ENSGALG00000013486	-0.358864	2.89445	1.68418	0.19437	0.996778
ENSGALG00000010087	0.528548	6.74931	1.68282	0.19455	0.996778
ENSGALG00000005964	-0.23583	3.38729	1.68138	0.194741	0.996778
ENSGALG00000003575	0.5797	6.40956	1.68038	0.194874	0.996778
ENSGALG00000015626	-0.424782	3.09659	1.67931	0.195016	0.996778
ENSGALG00000019094	-0.252121	4.72797	1.67845	0.19513	0.996778
ENSGALG00000027960	-0.364196	0.00718273	1.67824	0.195159	0.996778
ENSGALG00000026525	0.429214	2.54748	1.67798	0.195193	0.996778
ENSGALG00000008865	0.536203	8.03367	1.67795	0.195197	0.996778
ENSGALG00000006494	-0.320955	4.14559	1.67776	0.195222	0.996778
ENSGALG00000013411	0.386177	5.72111	1.67762	0.195241	0.996778
ENSGALG00000003406	0.494618	2.76658	1.67674	0.195358	0.996778
ENSGALG00000006520	-0.515533	9.71271	1.67238	0.195941	0.996778
ENSGALG00000024011	0.385236	7.0591	1.6716	0.196045	0.996778
ENSGALG00000026875	0.565064	-0.405187	1.67147	0.196062	0.996778
ENSGALG00000004419	-0.468209	2.81433	1.67092	0.196135	0.996778
ENSGALG00000016959	0.4205	0.363487	1.67085	0.196144	0.996778
ENSGALG00000026345	-0.250432	3.73722	1.67045	0.196198	0.996778
ENSGALG00000005632	-0.491354	5.22565	1.66995	0.196265	0.996778
ENSGALG00000008855	-0.21001	5.52221	1.66854	0.196455	0.996778
ENSGALG00000022690	0.212236	5.44479	1.66827	0.19649	0.996778
ENSGALG00000008070	0.424573	5.57297	1.66777	0.196558	0.996778
ENSGALG00000005969	-0.397273	0.843715	1.66715	0.196641	0.996778
ENSGALG00000009896	-0.319687	5.45927	1.66693	0.19667	0.996778
ENSGALG00000023296	0.542984	2.52149	1.66688	0.196677	0.996778
ENSGALG00000011878	-0.297242	5.85317	1.66681	0.196687	0.996778
ENSGALG00000029077	-0.292622	3.93168	1.66542	0.196873	0.996778
ENSGALG00000008409	0.556322	6.72087	1.66522	0.1969	0.996778
ENSGALG00000026834	0.451394	8.02505	1.66494	0.196937	0.996778
ENSGALG00000008625	0.559993	7.65798	1.6637	0.197104	0.996778
ENSGALG00000025846	0.392603	4.2443	1.66364	0.197112	0.996778
ENSGALG00000000771	-0.416727	6.46554	1.66334	0.197153	0.996778
ENSGALG00000015006	0.371241	5.09027	1.66173	0.19737	0.996778
ENSGALG00000028352	0.63491	1.05232	1.66145	0.197407	0.996778
ENSGALG00000009195	-0.279163	3.1126	1.66145	0.197408	0.996778
ENSGALG00000027699	0.546144	6.44458	1.66129	0.19743	0.996778
ENSGALG00000003537	0.609887	1.94379	1.65834	0.197828	0.996778
ENSGALG00000002412	0.555497	5.68218	1.65816	0.197852	0.996778
ENSGALG00000016636	-0.298283	1.93353	1.6571	0.197995	0.996778
ENSGALG00000016378	-0.384021	4.18183	1.65615	0.198124	0.996778
ENSGALG00000000583	0.430472	7.4519	1.65559	0.1982	0.996778
ENSGALG00000014813	-0.613497	0.381846	1.6542	0.198389	0.996778
ENSGALG00000007124	0.529085	3.19808	1.6535	0.198483	0.996778
ENSGALG00000015310	-0.310058	3.22663	1.65318	0.198526	0.996778
ENSGALG00000028084	0.551555	6.01609	1.65315	0.198531	0.996778
ENSGALG00000003962	0.492136	7.89589	1.65315	0.198531	0.996778
ENSGALG00000023590	0.626506	4.71442	1.65263	0.198601	0.996778
ENSGALG00000028664	0.571217	2.74144	1.65212	0.198671	0.996778
ENSGALG00000016439	0.295903	4.89782	1.65153	0.198751	0.996778
ENSGALG00000024172	0.388217	5.35998	1.65033	0.198914	0.996778
ENSGALG00000017318	0.252836	4.83725	1.64964	0.199008	0.996778
ENSGALG00000012216	-0.39591	3.99195	1.64852	0.199161	0.996778
ENSGALG00000026566	0.471253	3.70995	1.64818	0.199207	0.996778
ENSGALG00000014925	0.574013	3.7437	1.6417	0.200092	0.996778
ENSGALG00000023718	-0.229854	4.82393	1.64145	0.200127	0.996778
ENSGALG00000023683	0.274618	6.4576	1.64132	0.200144	0.996778
ENSGALG00000028063	-0.265392	5.31123	1.64095	0.200195	0.996778
ENSGALG00000004042	-0.243399	2.85353	1.63985	0.200346	0.996778
ENSGALG00000008088	-0.401856	4.5851	1.63915	0.200442	0.996778
ENSGALG00000027754	0.444957	3.15831	1.63885	0.200483	0.996778
ENSGALG00000004370	0.365675	1.00726	1.63799	0.200602	0.996778
ENSGALG00000015681	-0.566994	5.25077	1.63723	0.200706	0.996778
ENSGALG00000021362	0.409894	3.22887	1.63704	0.200732	0.996778
ENSGALG00000008445	-0.588998	2.55391	1.63692	0.200749	0.996778
ENSGALG00000011040	0.692381	-0.36513	1.63672	0.200776	0.996778
ENSGALG00000006074	-0.605504	1.6286	1.63616	0.200853	0.996778
ENSGALG00000011446	-0.369877	2.24126	1.63497	0.201017	0.996778
ENSGALG00000009021	0.682836	-0.371123	1.63489	0.201028	0.996778
ENSGALG00000029128	0.45505	0.143192	1.63418	0.201125	0.996778
ENSGALG00000029036	0.414967	5.36917	1.63376	0.201184	0.996778
ENSGALG00000028262	0.445806	4.32456	1.63253	0.201353	0.996778
ENSGALG00000025894	0.791051	7.14223	1.63234	0.20138	0.996778
ENSGALG00000027149	0.539429	1.64169	1.63144	0.201504	0.996778
ENSGALG00000007473	0.391308	3.53369	1.63118	0.20154	0.996778
ENSGALG00000009011	0.503527	5.86233	1.62937	0.20179	0.996778
ENSGALG00000002517	0.748172	3.56475	1.6279	0.201993	0.996778
ENSGALG00000023684	0.37754	4.40321	1.62665	0.202166	0.996778
ENSGALG00000011822	0.536108	6.24008	1.62588	0.202273	0.996778
ENSGALG00000021685	0.533202	4.31229	1.62538	0.202343	0.996778
ENSGALG00000017553	0.516311	5.51878	1.62525	0.202362	0.996778
ENSGALG00000025893	0.534896	6.65029	1.62486	0.202416	0.996778
ENSGALG00000014509	-0.418728	1.78267	1.62443	0.202475	0.996778
ENSGALG00000026049	0.407651	6.03829	1.62354	0.2026	0.996778
ENSGALG00000009224	0.261106	4.5011	1.62286	0.202693	0.996778
ENSGALG00000002988	0.892468	6.36052	1.62231	0.202771	0.996778
ENSGALG00000003696	0.380393	6.48148	1.62222	0.202782	0.996778
ENSGALG00000028249	0.475948	9.18123	1.62219	0.202787	0.996778
ENSGALG00000012965	-0.328121	2.13894	1.62194	0.202822	0.996778
ENSGALG00000026730	0.550287	4.40747	1.6207	0.202994	0.996778
ENSGALG00000028734	0.520147	6.89479	1.62043	0.203032	0.996778
ENSGALG00000018835	0.510638	6.46705	1.61937	0.20318	0.996778
ENSGALG00000015655	-0.470151	1.3928	1.61925	0.203197	0.996778
ENSGALG00000006795	0.540857	1.58617	1.61885	0.203252	0.996778
ENSGALG00000014240	0.351351	0.915225	1.61864	0.203281	0.996778
ENSGALG00000016026	-0.349246	4.50629	1.61818	0.203346	0.996778
ENSGALG00000001157	-0.292989	4.25166	1.6178	0.203399	0.996778
ENSGALG00000000557	0.51416	0.854644	1.61777	0.203403	0.996778
ENSGALG00000029011	-0.211842	6.84589	1.61768	0.203415	0.996778
ENSGALG00000026181	0.419242	-0.131641	1.61757	0.20343	0.996778
ENSGALG00000000201	0.462149	6.19675	1.61701	0.20351	0.996778
ENSGALG00000000259	0.428002	7.6005	1.61649	0.203582	0.996778
ENSGALG00000008774	-0.224616	6.40148	1.61629	0.20361	0.996778
ENSGALG00000004603	0.58743	-0.0749595	1.61605	0.203644	0.996778
ENSGALG00000005873	0.723052	2.48026	1.61589	0.203666	0.996778
ENSGALG00000004537	0.457376	4.65248	1.61422	0.203899	0.996778
ENSGALG00000003416	0.659053	6.24952	1.61273	0.204109	0.996778
ENSGALG00000001812	-0.351432	1.06412	1.61216	0.204188	0.996778
ENSGALG00000012111	0.496842	3.91157	1.61008	0.204481	0.996778
ENSGALG00000007631	-0.493054	3.07643	1.60913	0.204615	0.996778
ENSGALG00000016574	-0.278198	2.19338	1.6086	0.204689	0.996778
ENSGALG00000016223	-0.383413	1.77828	1.60845	0.20471	0.996778
ENSGALG00000013136	-0.612964	3.75172	1.60843	0.204712	0.996778
ENSGALG00000022798	-0.69255	-0.364522	1.60702	0.204911	0.996778
ENSGALG00000003154	-0.314912	6.45521	1.60667	0.204961	0.996778
ENSGALG00000002262	-0.24647	7.21171	1.60375	0.205373	0.996778
ENSGALG00000010390	-0.43624	1.73928	1.6029	0.205493	0.996778
ENSGALG00000028136	-0.32276	5.16761	1.60257	0.20554	0.996778
ENSGALG00000027581	0.548913	3.64835	1.60113	0.205743	0.996778
ENSGALG00000001881	0.354536	5.42637	1.60076	0.205795	0.996778
ENSGALG00000023708	0.358929	4.319	1.60073	0.2058	0.996778
ENSGALG00000026019	0.473254	5.37	1.59992	0.205914	0.996778
ENSGALG00000011914	0.561193	-0.380945	1.5964	0.206414	0.996778
ENSGALG00000018700	-0.489671	-0.261043	1.59473	0.206652	0.996778
ENSGALG00000009039	0.590703	8.99382	1.5935	0.206827	0.996778
ENSGALG00000028372	0.972258	-0.774896	1.59297	0.206903	0.996778
ENSGALG00000012204	0.457644	-0.0708356	1.5928	0.206927	0.996778
ENSGALG00000011945	0.520106	5.27185	1.59225	0.207005	0.996778
ENSGALG00000007702	0.466602	5.4074	1.59222	0.207009	0.996778
ENSGALG00000004246	-0.35703	3.02026	1.59143	0.207122	0.996778
ENSGALG00000012589	0.23771	5.55394	1.59093	0.207194	0.996778
ENSGALG00000005210	-0.324631	6.54648	1.58912	0.207452	0.996778
ENSGALG00000023879	0.503448	0.337317	1.58903	0.207465	0.996778
ENSGALG00000013384	0.487239	3.92109	1.5887	0.207511	0.996778
ENSGALG00000002683	0.559186	6.65165	1.58817	0.207588	0.996778
ENSGALG00000028695	0.344889	3.19532	1.58783	0.207636	0.996778
ENSGALG00000002142	-0.560064	0.177513	1.58751	0.207683	0.996778
ENSGALG00000027998	0.586883	6.07014	1.58707	0.207745	0.996778
ENSGALG00000008747	-0.476817	6.70214	1.58705	0.207748	0.996778
ENSGALG00000003391	-0.249864	4.97972	1.58673	0.207795	0.996778
ENSGALG00000015396	-0.550286	2.31998	1.58669	0.2078	0.996778
ENSGALG00000024031	0.474661	5.8423	1.58513	0.208024	0.996778
ENSGALG00000006340	0.389185	6.3875	1.58422	0.208154	0.996778
ENSGALG00000006907	0.41932	2.76008	1.58195	0.20848	0.996778
ENSGALG00000000641	0.673257	6.05484	1.5818	0.208501	0.996778
ENSGALG00000002151	0.273742	4.30709	1.58168	0.208519	0.996778
ENSGALG00000014303	0.466595	5.94814	1.58084	0.208639	0.996778
ENSGALG00000003745	0.280804	6.43359	1.58065	0.208667	0.996778
ENSGALG00000002541	0.355647	1.77802	1.57985	0.208782	0.996778
ENSGALG00000016518	-0.275097	3.61067	1.57938	0.20885	0.996778
ENSGALG00000013549	0.447903	7.10542	1.57808	0.209038	0.996778
ENSGALG00000017096	-0.278546	3.42343	1.57715	0.209172	0.996778
ENSGALG00000027532	-0.402832	2.6588	1.57541	0.209423	0.996778
ENSGALG00000005651	-0.35357	4.9191	1.57448	0.209558	0.996778
ENSGALG00000000195	-0.36163	1.14887	1.57377	0.209661	0.996778
ENSGALG00000013695	-0.276421	3.37301	1.57275	0.209808	0.996778
ENSGALG00000005257	-0.381898	3.61507	1.57236	0.209865	0.996778
ENSGALG00000027860	0.198987	5.18019	1.5722	0.209888	0.996778
ENSGALG00000005553	0.418083	5.4874	1.57137	0.210009	0.996778
ENSGALG00000015773	-0.248903	5.48882	1.57048	0.210137	0.996778
ENSGALG00000009836	-0.329221	2.68194	1.57046	0.21014	0.996778
ENSGALG00000001000	-0.286951	9.47784	1.56961	0.210263	0.996778
ENSGALG00000007389	0.284865	4.46991	1.56882	0.210379	0.996778
ENSGALG00000014106	-0.35071	7.00734	1.5677	0.210542	0.996778
ENSGALG00000026077	0.466654	8.34539	1.56762	0.210553	0.996778
ENSGALG00000011896	0.467792	7.49475	1.56714	0.210622	0.996778
ENSGALG00000007931	-0.234946	7.67373	1.56703	0.210638	0.996778
ENSGALG00000026984	0.6226	2.58418	1.56676	0.210678	0.996778
ENSGALG00000005504	0.213476	6.6801	1.56615	0.210767	0.996778
ENSGALG00000013919	0.445431	7.67433	1.56602	0.210785	0.996778
ENSGALG00000007979	0.344995	5.37374	1.56548	0.210864	0.996778
ENSGALG00000015077	-0.405413	2.36368	1.56543	0.210872	0.996778
ENSGALG00000028551	0.246072	7.54781	1.56527	0.210895	0.996778
ENSGALG00000026224	0.424398	4.77885	1.56502	0.210932	0.996778
ENSGALG00000019254	0.54469	2.26831	1.56451	0.211006	0.996778
ENSGALG00000018828	0.443013	5.68207	1.56369	0.211126	0.996778
ENSGALG00000005478	0.204375	5.46781	1.56297	0.211231	0.996778
ENSGALG00000013953	-0.455428	0.16585	1.56165	0.211424	0.996778
ENSGALG00000015892	0.47423	2.94237	1.56161	0.21143	0.996778
ENSGALG00000029149	-0.696477	3.17565	1.56086	0.21154	0.996778
ENSGALG00000003750	0.355503	5.13656	1.56015	0.211644	0.996778
ENSGALG00000025199	-0.344151	2.24661	1.56002	0.211663	0.996778
ENSGALG00000006161	0.44849	6.33602	1.55964	0.211717	0.996778
ENSGALG00000026852	0.45168	10.0604	1.55911	0.211795	0.996778
ENSGALG00000006915	0.301847	7.93021	1.55888	0.211829	0.996778
ENSGALG00000000374	0.456193	5.64119	1.55879	0.211842	0.996778
ENSGALG00000015954	-0.387741	6.00714	1.5586	0.21187	0.996778
ENSGALG00000010026	-0.208764	7.74334	1.55827	0.211918	0.996778
ENSGALG00000008705	-0.19585	6.23786	1.5572	0.212076	0.996778
ENSGALG00000003103	0.531556	6.17802	1.55676	0.21214	0.996778
ENSGALG00000009670	-0.298626	4.21863	1.55668	0.212152	0.996778
ENSGALG00000010740	0.487176	8.05307	1.55576	0.212288	0.996778
ENSGALG00000013133	0.530525	5.70486	1.5557	0.212295	0.996778
ENSGALG00000000703	0.479889	7.51911	1.55535	0.212347	0.996778
ENSGALG00000001688	-0.46402	5.61511	1.5553	0.212355	0.996778
ENSGALG00000007561	0.540105	6.81137	1.55447	0.212477	0.996778
ENSGALG00000001186	-0.318698	5.91394	1.55443	0.212483	0.996778
ENSGALG00000008385	0.227493	3.14219	1.55368	0.212593	0.996778
ENSGALG00000009293	0.244433	5.40453	1.55287	0.212712	0.996778
ENSGALG00000016758	-0.221591	3.41206	1.55058	0.21305	0.996778
ENSGALG00000012788	-0.356957	4.32126	1.54815	0.213409	0.996778
ENSGALG00000010036	-0.340039	2.09623	1.5477	0.213475	0.996778
ENSGALG00000017363	0.24328	3.42628	1.54741	0.213518	0.996778
ENSGALG00000010325	-0.369425	5.26638	1.54509	0.213862	0.996778
ENSGALG00000015669	-0.283124	2.99129	1.54382	0.21405	0.996778
ENSGALG00000000146	-0.286123	6.82282	1.54319	0.214144	0.996778
ENSGALG00000022430	-0.28497	5.07291	1.54291	0.214186	0.996778
ENSGALG00000008306	-0.456888	4.90197	1.54283	0.214197	0.996778
ENSGALG00000027712	0.622381	1.51567	1.54174	0.214359	0.996778
ENSGALG00000002087	-0.306061	5.28835	1.54149	0.214396	0.996778
ENSGALG00000010152	-0.57939	1.83802	1.54049	0.214544	0.996778
ENSGALG00000002823	-0.235558	3.20025	1.54041	0.214557	0.996778
ENSGALG00000009507	-0.435276	3.57312	1.53982	0.214644	0.996778
ENSGALG00000026910	0.644685	6.45851	1.53974	0.214657	0.996778
ENSGALG00000006851	-0.431915	1.72622	1.53871	0.21481	0.996778
ENSGALG00000021340	0.385778	2.24881	1.5383	0.214871	0.996778
ENSGALG00000012550	0.313609	8.27119	1.53777	0.21495	0.996778
ENSGALG00000022193	0.688659	5.62956	1.53735	0.215012	0.996778
ENSGALG00000003039	0.284178	6.85152	1.53725	0.215027	0.996778
ENSGALG00000023542	0.623826	2.04924	1.53707	0.215054	0.996778
ENSGALG00000011266	-0.248904	4.38822	1.53666	0.215116	0.996778
ENSGALG00000003396	-0.524105	5.08489	1.53543	0.2153	0.996778
ENSGALG00000013481	-0.70926	-0.0947864	1.53501	0.215362	0.996778
ENSGALG00000014984	-0.389571	4.73444	1.53451	0.215437	0.996778
ENSGALG00000023468	0.537819	3.40455	1.53402	0.21551	0.996778
ENSGALG00000001414	1.03289	0.225009	1.5334	0.215602	0.996778
ENSGALG00000016185	-0.38739	3.88933	1.53327	0.215622	0.996778
ENSGALG00000001725	-0.259849	5.84256	1.53246	0.215744	0.996778
ENSGALG00000005005	0.371237	4.99994	1.532	0.215812	0.996778
ENSGALG00000013348	0.337046	4.47677	1.53171	0.215855	0.996778
ENSGALG00000026087	0.394756	5.44447	1.53152	0.215885	0.996778
ENSGALG00000009090	-0.251006	3.08904	1.53129	0.215919	0.996778
ENSGALG00000028174	-0.317855	8.15193	1.53111	0.215947	0.996778
ENSGALG00000013439	0.369094	7.22908	1.531	0.215963	0.996778
ENSGALG00000001772	-0.28608	4.92631	1.53093	0.215972	0.996778
ENSGALG00000025895	-0.392393	0.944506	1.53091	0.215976	0.996778
ENSGALG00000011626	0.327816	2.39054	1.53089	0.215979	0.996778
ENSGALG00000014827	-0.499485	-0.202945	1.53029	0.216069	0.996778
ENSGALG00000027006	0.565464	5.46495	1.52914	0.216242	0.996778
ENSGALG00000000542	0.496202	6.90197	1.52911	0.216246	0.996778
ENSGALG00000007170	0.507504	5.93274	1.52846	0.216344	0.996778
ENSGALG00000016603	-0.492436	0.715105	1.52835	0.216361	0.996778
ENSGALG00000027184	-0.465587	1.57376	1.52795	0.216421	0.996778
ENSGALG00000010698	-0.378089	3.00844	1.52644	0.216647	0.996778
ENSGALG00000023921	0.488995	0.920429	1.52599	0.216715	0.996778
ENSGALG00000027576	0.636026	5.50427	1.52562	0.216771	0.996778
ENSGALG00000013547	0.489739	6.67277	1.52543	0.2168	0.996778
ENSGALG00000029066	0.448663	5.84336	1.52516	0.216841	0.996778
ENSGALG00000027267	-0.329341	0.0232077	1.52491	0.216878	0.996778
ENSGALG00000028437	0.631972	5.33351	1.5249	0.21688	0.996778
ENSGALG00000010203	0.469577	5.41318	1.52238	0.21726	0.996778
ENSGALG00000004657	-0.307708	1.00531	1.52107	0.217458	0.996778
ENSGALG00000000619	0.512002	1.15871	1.52077	0.217503	0.996778
ENSGALG00000000627	-0.284899	5.32554	1.5203	0.217574	0.996778
ENSGALG00000001019	0.470437	5.3086	1.52004	0.217613	0.996778
ENSGALG00000007260	-0.43904	4.0418	1.51958	0.217683	0.996778
ENSGALG00000007905	-0.36156	9.24662	1.51896	0.217777	0.996778
ENSGALG00000002237	0.440926	5.71737	1.51877	0.217806	0.996778
ENSGALG00000008111	0.34633	3.41637	1.51828	0.21788	0.996778
ENSGALG00000002707	0.492574	5.04178	1.51732	0.218026	0.996778
ENSGALG00000015208	-0.399336	1.93092	1.5171	0.218058	0.996778
ENSGALG00000005066	0.505915	6.12766	1.51684	0.218098	0.996778
ENSGALG00000010892	-0.362778	5.05629	1.51596	0.218232	0.996778
ENSGALG00000022557	0.53138	8.85447	1.51595	0.218234	0.996778
ENSGALG00000014274	0.330128	2.37399	1.5152	0.218348	0.996778
ENSGALG00000015464	0.311059	4.57211	1.51518	0.218351	0.996778
ENSGALG00000008423	-0.495254	0.298549	1.51512	0.21836	0.996778
ENSGALG00000002538	0.426152	2.85619	1.51511	0.218361	0.996778
ENSGALG00000009935	-0.479585	1.44816	1.51475	0.218415	0.996778
ENSGALG00000007650	0.421555	5.89949	1.51418	0.218502	0.996778
ENSGALG00000009091	-0.225269	3.83794	1.514	0.21853	0.996778
ENSGALG00000000579	0.427196	7.24944	1.51261	0.218742	0.996778
ENSGALG00000012436	0.258688	3.93338	1.51251	0.218757	0.996778
ENSGALG00000028547	-0.372866	3.56412	1.51229	0.21879	0.996778
ENSGALG00000006282	0.320055	5.85965	1.51216	0.21881	0.996778
ENSGALG00000005061	-0.431209	5.51426	1.51076	0.219023	0.996778
ENSGALG00000016412	-0.489514	1.05457	1.5101	0.219123	0.996778
ENSGALG00000011335	0.464585	2.97941	1.50866	0.219344	0.996778
ENSGALG00000007406	0.450056	7.6972	1.50787	0.219464	0.996778
ENSGALG00000000587	-0.403536	3.90844	1.50626	0.21971	0.996778
ENSGALG00000009443	-0.28407	4.16658	1.50515	0.219881	0.996778
ENSGALG00000014387	0.566833	6.30752	1.50439	0.219996	0.996778
ENSGALG00000010361	-0.260028	6.52635	1.50431	0.220009	0.996778
ENSGALG00000002500	0.538807	6.49602	1.50414	0.220035	0.996778
ENSGALG00000006143	0.413661	5.79002	1.50371	0.220102	0.996778
ENSGALG00000010680	-0.230064	4.35992	1.50267	0.220261	0.996778
ENSGALG00000027557	0.54954	6.64817	1.50267	0.220262	0.996778
ENSGALG00000028830	0.37743	4.75755	1.50191	0.220378	0.996778
ENSGALG00000007324	-0.369166	0.391929	1.5017	0.220409	0.996778
ENSGALG00000014976	-0.751927	0.421437	1.50156	0.220431	0.996778
ENSGALG00000012118	0.240732	5.07769	1.50121	0.220486	0.996778
ENSGALG00000017213	-0.578626	1.20584	1.50119	0.220488	0.996778
ENSGALG00000005508	-0.237094	7.14486	1.50058	0.220582	0.996778
ENSGALG00000009973	-0.470232	1.8904	1.50016	0.220646	0.996778
ENSGALG00000017119	-0.469991	1.89757	1.49938	0.220767	0.996778
ENSGALG00000002321	0.479976	8.53753	1.49926	0.220785	0.996778
ENSGALG00000014795	0.252891	5.26062	1.49911	0.220809	0.996778
ENSGALG00000013196	-0.328925	2.33209	1.49836	0.220924	0.996778
ENSGALG00000000518	0.354768	4.53894	1.49833	0.220928	0.996778
ENSGALG00000026611	0.541289	5.1731	1.49813	0.220959	0.996778
ENSGALG00000004927	0.531686	6.09403	1.49799	0.220981	0.996778
ENSGALG00000001975	0.458657	6.32537	1.49773	0.221021	0.996778
ENSGALG00000027482	0.634032	4.23967	1.49771	0.221024	0.996778
ENSGALG00000023541	0.523012	5.99503	1.49767	0.22103	0.996778
ENSGALG00000011813	-0.437134	2.85062	1.49709	0.221119	0.996778
ENSGALG00000000868	0.490855	6.40344	1.49631	0.22124	0.996778
ENSGALG00000003313	0.431918	4.10929	1.49488	0.221461	0.996778
ENSGALG00000010699	-0.24475	4.40435	1.49359	0.22166	0.996778
ENSGALG00000023872	0.383595	8.07774	1.4927	0.221797	0.996778
ENSGALG00000028590	0.520227	6.11095	1.49264	0.221808	0.996778
ENSGALG00000010350	-0.376	1.52458	1.49236	0.22185	0.996778
ENSGALG00000025873	0.36707	1.34381	1.49183	0.221932	0.996778
ENSGALG00000014846	-0.323384	6.33798	1.49153	0.22198	0.996778
ENSGALG00000028482	0.479676	3.14878	1.49148	0.221987	0.996778
ENSGALG00000023464	0.367131	6.47948	1.49127	0.222019	0.996778
ENSGALG00000015665	-0.410187	4.64083	1.49112	0.222042	0.996778
ENSGALG00000027194	0.40145	4.72931	1.49105	0.222053	0.996778
ENSGALG00000006983	-0.404533	-0.1974	1.49093	0.222072	0.996778
ENSGALG00000025958	0.882811	0.973452	1.49062	0.22212	0.996778
ENSGALG00000026316	0.280325	2.29393	1.49042	0.222151	0.996778
ENSGALG00000027215	-0.51769	1.70424	1.4896	0.222278	0.996778
ENSGALG00000028131	0.328295	4.47949	1.48897	0.222376	0.996778
ENSGALG00000010448	-0.279344	6.61825	1.48896	0.222377	0.996778
ENSGALG00000000944	0.42244	6.43063	1.48851	0.222447	0.996778
ENSGALG00000014270	-0.341647	5.20614	1.48843	0.22246	0.996778
ENSGALG00000028279	-0.345823	1.82537	1.48688	0.222701	0.996778
ENSGALG00000008920	0.420596	4.99739	1.48682	0.222711	0.996778
ENSGALG00000013597	0.541497	6.0547	1.48541	0.22293	0.996778
ENSGALG00000008983	-0.363905	3.26336	1.48524	0.222956	0.996778
ENSGALG00000001882	-0.352879	2.05477	1.48505	0.222987	0.996778
ENSGALG00000028146	0.521302	6.18223	1.48275	0.223344	0.996778
ENSGALG00000014836	-0.365709	2.33738	1.48187	0.223483	0.996778
ENSGALG00000010854	-0.425263	1.54357	1.48119	0.223588	0.996778
ENSGALG00000003571	0.483428	3.15496	1.48092	0.223631	0.996778
ENSGALG00000006826	0.288698	5.66293	1.48079	0.223652	0.996778
ENSGALG00000002450	0.416472	5.27378	1.48077	0.223654	0.996778
ENSGALG00000002076	-0.476963	4.32734	1.47971	0.22382	0.996778
ENSGALG00000006649	0.35068	6.13945	1.47949	0.223854	0.996778
ENSGALG00000006857	0.44103	6.55403	1.47837	0.22403	0.996778
ENSGALG00000011982	-0.363573	5.39156	1.47803	0.224083	0.996778
ENSGALG00000003405	0.339595	7.04485	1.47713	0.224224	0.996778
ENSGALG00000006859	-0.94737	0.624969	1.47687	0.224265	0.996778
ENSGALG00000010885	-0.304805	4.03713	1.47677	0.224281	0.996778
ENSGALG00000026282	0.557908	5.87889	1.47634	0.224349	0.996778
ENSGALG00000007016	0.302644	4.51663	1.47624	0.224363	0.996778
ENSGALG00000008496	-0.239962	4.44393	1.47271	0.224919	0.996778
ENSGALG00000010835	0.553365	5.27818	1.47262	0.224932	0.996778
ENSGALG00000003651	0.44224	5.3881	1.47234	0.224977	0.996778
ENSGALG00000006723	-0.300589	5.86145	1.47168	0.225081	0.996778
ENSGALG00000016425	0.446145	5.76644	1.47151	0.225108	0.996778
ENSGALG00000011855	-0.509324	-0.349626	1.47137	0.225129	0.996778
ENSGALG00000001355	0.385623	7.06226	1.47096	0.225194	0.996778
ENSGALG00000008226	0.323521	3.53006	1.4709	0.225205	0.996778
ENSGALG00000004920	0.265134	5.32076	1.4704	0.225283	0.996778
ENSGALG00000011693	0.512017	6.94664	1.47035	0.225291	0.996778
ENSGALG00000011918	0.559231	5.31962	1.46992	0.225358	0.996778
ENSGALG00000010529	-0.371615	1.53704	1.46911	0.225486	0.996778
ENSGALG00000027539	0.554073	7.01131	1.46864	0.22556	0.996778
ENSGALG00000008888	-0.327918	2.15022	1.46846	0.225589	0.996778
ENSGALG00000000723	-0.196918	6.67648	1.46652	0.225895	0.996778
ENSGALG00000020482	-0.352039	1.43322	1.46611	0.22596	0.996778
ENSGALG00000012712	-0.461443	3.84341	1.46589	0.225996	0.996778
ENSGALG00000005077	-0.290321	4.13219	1.4658	0.22601	0.996778
ENSGALG00000027863	0.469725	3.98409	1.46576	0.226016	0.996778
ENSGALG00000011326	0.566683	5.4056	1.4635	0.226374	0.996778
ENSGALG00000003539	0.338095	7.51328	1.46249	0.226534	0.996778
ENSGALG00000011141	-0.348098	3.19855	1.46111	0.226753	0.996778
ENSGALG00000016485	-0.544506	7.62373	1.46042	0.226863	0.996778
ENSGALG00000004474	-0.350517	2.9369	1.45998	0.226933	0.996778
ENSGALG00000004785	0.389423	2.53279	1.45983	0.226957	0.996778
ENSGALG00000028495	0.44143	2.11722	1.45926	0.227048	0.996778
ENSGALG00000001832	0.54592	0.524841	1.45884	0.227114	0.996778
ENSGALG00000004898	0.49865	5.59368	1.45838	0.227189	0.996778
ENSGALG00000005389	0.331275	1.49441	1.45733	0.227356	0.996778
ENSGALG00000028043	-0.463571	2.14085	1.45689	0.227426	0.996778
ENSGALG00000002204	0.576785	4.54468	1.45645	0.227496	0.996778
ENSGALG00000025981	0.487213	6.22421	1.45603	0.227563	0.996778
ENSGALG00000004366	0.290053	6.58547	1.45529	0.227681	0.996778
ENSGALG00000008480	0.465502	7.071	1.45497	0.227733	0.996778
ENSGALG00000014164	0.246459	2.11997	1.45456	0.227798	0.996778
ENSGALG00000000196	0.409573	7.79143	1.45375	0.227927	0.996778
ENSGALG00000016377	-0.340745	3.82152	1.45255	0.228119	0.996778
ENSGALG00000006348	0.643649	7.7464	1.45158	0.228275	0.996778
ENSGALG00000025929	-0.528345	0.551745	1.45113	0.228347	0.996778
ENSGALG00000026521	0.437591	3.65539	1.45112	0.228349	0.996778
ENSGALG00000026497	-0.361422	4.10548	1.44935	0.228633	0.996778
ENSGALG00000027108	0.66123	-0.939356	1.44921	0.228655	0.996778
ENSGALG00000006372	-0.394007	4.75313	1.44726	0.228968	0.996778
ENSGALG00000007362	0.326782	6.96232	1.44619	0.22914	0.996778
ENSGALG00000028256	-0.911249	-0.0574973	1.44605	0.229163	0.996778
ENSGALG00000005770	-0.21031	4.93784	1.4452	0.229299	0.996778
ENSGALG00000002313	0.353314	3.95801	1.44426	0.229451	0.996778
ENSGALG00000002697	0.201469	5.81226	1.44364	0.229551	0.996778
ENSGALG00000002540	-0.538702	6.88446	1.44326	0.229613	0.996778
ENSGALG00000004063	0.2696	5.87764	1.44301	0.229652	0.996778
ENSGALG00000019077	-0.46631	3.99324	1.44231	0.229766	0.996778
ENSGALG00000002150	0.363755	3.02882	1.44219	0.229786	0.996778
ENSGALG00000026005	-0.522746	3.46063	1.44179	0.22985	0.996778
ENSGALG00000006144	0.481071	5.35018	1.44169	0.229867	0.996778
ENSGALG00000027899	0.708999	3.49226	1.44141	0.229912	0.996778
ENSGALG00000006543	0.46576	6.01602	1.44119	0.229947	0.996778
ENSGALG00000017351	0.386646	7.34998	1.44042	0.230072	0.996778
ENSGALG00000007355	-0.342953	5.14034	1.44011	0.230122	0.996778
ENSGALG00000012544	0.373692	3.7784	1.43896	0.230307	0.996778
ENSGALG00000009381	-0.328021	6.81951	1.43879	0.230335	0.996778
ENSGALG00000001827	-0.208989	6.28479	1.43869	0.230351	0.996778
ENSGALG00000005648	0.410129	4.13851	1.43741	0.23056	0.996778
ENSGALG00000000713	-0.338987	5.3403	1.43625	0.230748	0.996778
ENSGALG00000002340	0.320829	7.53018	1.43559	0.230854	0.996778
ENSGALG00000023032	-0.447011	1.94357	1.43516	0.230925	0.996778
ENSGALG00000028472	0.519719	9.49747	1.43475	0.230992	0.996778
ENSGALG00000006670	-0.364388	2.61077	1.43454	0.231025	0.996778
ENSGALG00000013232	0.436718	3.153	1.43298	0.231278	0.996778
ENSGALG00000008961	-0.634116	1.10152	1.43284	0.231301	0.996778
ENSGALG00000000736	0.408051	2.63919	1.43245	0.231364	0.996778
ENSGALG00000011334	0.410698	7.90513	1.43224	0.231399	0.996778
ENSGALG00000003422	0.444104	7.96257	1.43205	0.23143	0.996778
ENSGALG00000010564	-0.22514	3.7869	1.43039	0.231701	0.996778
ENSGALG00000000272	-0.502959	0.740582	1.42997	0.231769	0.996778
ENSGALG00000025973	0.510455	3.86847	1.4288	0.23196	0.996778
ENSGALG00000020615	0.237767	2.86683	1.42875	0.231969	0.996778
ENSGALG00000009064	-0.347509	4.76195	1.42805	0.232083	0.996778
ENSGALG00000004288	-0.285626	3.54042	1.427	0.232255	0.996778
ENSGALG00000006222	-0.29577	6.83453	1.425	0.232583	0.996778
ENSGALG00000011566	-0.473814	0.953271	1.42403	0.232742	0.996778
ENSGALG00000000955	0.521187	8.18669	1.42319	0.232879	0.996778
ENSGALG00000001502	0.204357	5.12708	1.42316	0.232885	0.996778
ENSGALG00000014498	0.412527	6.53429	1.42311	0.232893	0.996778
ENSGALG00000004351	0.362688	4.93459	1.42263	0.232972	0.996778
ENSGALG00000006601	0.359593	5.00454	1.42253	0.232987	0.996778
ENSGALG00000028838	0.520672	6.17029	1.42218	0.233046	0.996778
ENSGALG00000007881	0.371774	5.20496	1.42086	0.233262	0.996778
ENSGALG00000025881	-0.39771	-0.201085	1.42031	0.233352	0.996778
ENSGALG00000016514	0.541938	6.74307	1.41975	0.233444	0.996778
ENSGALG00000010391	-0.416757	4.00431	1.41916	0.233541	0.996778
ENSGALG00000027902	0.552517	7.79803	1.41854	0.233644	0.996778
ENSGALG00000029016	0.478106	5.91214	1.41755	0.233808	0.996778
ENSGALG00000004352	0.229568	7.13076	1.41681	0.233928	0.996778
ENSGALG00000000451	0.385727	0.884913	1.41646	0.233987	0.996778
ENSGALG00000005779	0.591781	1.44427	1.41572	0.234109	0.996778
ENSGALG00000003353	-0.386664	3.39331	1.4154	0.234163	0.996778
ENSGALG00000004850	-0.279595	5.95553	1.41495	0.234236	0.996778
ENSGALG00000026473	0.337279	2.25361	1.41422	0.234357	0.996778
ENSGALG00000002138	0.500287	5.28519	1.41329	0.234511	0.996778
ENSGALG00000017189	0.479399	4.34314	1.41318	0.234529	0.996778
ENSGALG00000026008	0.450013	6.36178	1.41315	0.234535	0.996778
ENSGALG00000002000	0.401909	4.54198	1.41257	0.23463	0.996778
ENSGALG00000003109	0.371303	8.73873	1.41165	0.234783	0.996778
ENSGALG00000009838	-0.319377	4.87526	1.41095	0.234899	0.996778
ENSGALG00000029177	0.503519	3.41608	1.41062	0.234953	0.996778
ENSGALG00000027028	0.292054	3.53262	1.4102	0.235024	0.996778
ENSGALG00000026731	0.622961	5.07978	1.41005	0.235047	0.996778
ENSGALG00000004751	0.232948	4.91033	1.40996	0.235063	0.996778
ENSGALG00000015400	-0.303653	1.23011	1.40942	0.235153	0.996778
ENSGALG00000007195	0.230417	4.85879	1.40923	0.235184	0.996778
ENSGALG00000027830	0.289443	1.26963	1.40912	0.235203	0.996778
ENSGALG00000029092	0.657634	6.26854	1.40883	0.235251	0.996778
ENSGALG00000007226	-0.611565	7.85658	1.40852	0.235302	0.996778
ENSGALG00000009270	-0.384049	1.40101	1.40815	0.235364	0.996778
ENSGALG00000009612	-0.284541	1.32233	1.40691	0.235571	0.996778
ENSGALG00000002111	0.229498	3.11609	1.40689	0.235574	0.996778
ENSGALG00000015177	-0.451527	3.02924	1.40662	0.235619	0.996778
ENSGALG00000027912	0.534255	7.00929	1.40565	0.235781	0.996778
ENSGALG00000026403	0.673303	1.8841	1.40368	0.236108	0.996778
ENSGALG00000017524	0.669637	5.99482	1.40235	0.236331	0.996778
ENSGALG00000027350	0.375594	1.60532	1.40228	0.236342	0.996778
ENSGALG00000025810	0.599312	0.568393	1.4005	0.236639	0.996778
ENSGALG00000028306	0.441159	5.64784	1.4003	0.236674	0.996778
ENSGALG00000004782	0.276134	3.00585	1.40024	0.236683	0.996778
ENSGALG00000005241	-0.36213	4.66191	1.39927	0.236845	0.996778
ENSGALG00000014941	-0.462328	0.700954	1.39898	0.236894	0.996778
ENSGALG00000027501	0.534785	5.10429	1.39871	0.23694	0.996778
ENSGALG00000005747	0.502013	3.50312	1.39832	0.237005	0.996778
ENSGALG00000009361	-0.40472	4.38768	1.39767	0.237115	0.996778
ENSGALG00000007018	0.488424	4.64555	1.397	0.237227	0.996778
ENSGALG00000002053	0.391122	9.17755	1.39644	0.237321	0.996778
ENSGALG00000016661	-0.442379	1.54194	1.39549	0.237479	0.996778
ENSGALG00000009732	-0.36256	4.33265	1.3952	0.237528	0.996778
ENSGALG00000009083	-0.212837	5.61073	1.39488	0.237583	0.996778
ENSGALG00000011911	0.254197	2.71282	1.39437	0.237669	0.996778
ENSGALG00000013931	0.314012	2.78421	1.39365	0.237789	0.996778
ENSGALG00000009473	0.306051	5.29983	1.39345	0.237823	0.996778
ENSGALG00000003644	0.265656	3.84459	1.39306	0.23789	0.996778
ENSGALG00000004203	0.295948	6.12012	1.39288	0.237919	0.996778
ENSGALG00000014716	-0.367233	3.82937	1.39287	0.237921	0.996778
ENSGALG00000002839	0.223163	6.39174	1.39147	0.238157	0.996778
ENSGALG00000005245	0.32834	3.56562	1.39076	0.238276	0.996778
ENSGALG00000004813	-0.249643	5.74218	1.39025	0.238363	0.996778
ENSGALG00000014631	0.425015	5.51363	1.3901	0.238387	0.996778
ENSGALG00000001846	0.493921	3.65318	1.39	0.238406	0.996778
ENSGALG00000028784	0.434253	6.84657	1.38997	0.23841	0.996778
ENSGALG00000005004	-0.393079	1.70223	1.38988	0.238426	0.996778
ENSGALG00000006511	-0.41637	0.387506	1.38978	0.238443	0.996778
ENSGALG00000016752	-0.408187	3.79573	1.38691	0.238927	0.996778
ENSGALG00000008571	0.390681	7.09341	1.38564	0.239142	0.996778
ENSGALG00000026794	0.652652	0.575518	1.38515	0.239225	0.996778
ENSGALG00000026679	0.557796	6.77015	1.38451	0.239334	0.996778
ENSGALG00000000251	-0.63375	1.2818	1.38335	0.239531	0.996778
ENSGALG00000006202	0.276665	9.61338	1.38257	0.239665	0.996778
ENSGALG00000006211	0.507146	7.82038	1.38098	0.239935	0.996778
ENSGALG00000004901	-0.31854	6.88452	1.37994	0.240112	0.996778
ENSGALG00000013423	0.374745	5.54003	1.37914	0.240248	0.996778
ENSGALG00000010351	0.350058	5.08149	1.37891	0.240287	0.996778
ENSGALG00000005204	0.537114	3.7064	1.37845	0.240366	0.996778
ENSGALG00000007193	0.267605	6.28578	1.37842	0.24037	0.996778
ENSGALG00000004341	0.378133	4.75556	1.37838	0.240377	0.996778
ENSGALG00000011402	0.324583	5.60961	1.37826	0.240397	0.996778
ENSGALG00000007980	-0.587352	0.351966	1.37824	0.240401	0.996778
ENSGALG00000010073	0.274348	8.78209	1.37766	0.2405	0.996778
ENSGALG00000002123	0.313766	4.06149	1.37761	0.240508	0.996778
ENSGALG00000011389	-0.338855	0.908972	1.37708	0.240599	0.996778
ENSGALG00000023131	0.356538	5.72623	1.37652	0.240694	0.996778
ENSGALG00000025919	0.217888	7.10419	1.37641	0.240714	0.996778
ENSGALG00000002362	0.526903	7.72262	1.37575	0.240827	0.996778
ENSGALG00000002463	0.438657	5.16171	1.37461	0.241021	0.996778
ENSGALG00000003122	0.256379	3.76941	1.37441	0.241055	0.996778
ENSGALG00000017558	0.483623	6.02386	1.37351	0.241209	0.996778
ENSGALG00000028357	-0.610337	-0.825217	1.37332	0.241242	0.996778
ENSGALG00000008486	-0.301887	1.88694	1.3726	0.241366	0.996778
ENSGALG00000026279	0.180854	5.51489	1.37233	0.241412	0.996778
ENSGALG00000011079	0.181102	6.61302	1.37231	0.241415	0.996778
ENSGALG00000026110	0.418719	3.52112	1.37231	0.241416	0.996778
ENSGALG00000004023	-0.404122	1.96731	1.37158	0.241541	0.996778
ENSGALG00000010915	0.275859	2.2271	1.37146	0.241561	0.996778
ENSGALG00000010392	-0.270646	1.73249	1.37121	0.241604	0.996778
ENSGALG00000009458	-0.245897	2.53461	1.37118	0.241609	0.996778
ENSGALG00000015597	0.352723	2.61816	1.37111	0.241621	0.996778
ENSGALG00000006447	0.325931	4.25071	1.37096	0.241647	0.996778
ENSGALG00000026374	0.508274	6.81654	1.37057	0.241713	0.996778
ENSGALG00000008336	0.475566	6.67918	1.36974	0.241856	0.996778
ENSGALG00000003467	0.482584	6.08331	1.36969	0.241866	0.996778
ENSGALG00000000904	0.517929	5.74195	1.36968	0.241867	0.996778
ENSGALG00000028649	0.274249	5.78899	1.3689	0.242	0.996778
ENSGALG00000014317	0.302602	6.78074	1.36884	0.242011	0.996778
ENSGALG00000000424	-0.218113	3.10991	1.36787	0.242178	0.996778
ENSGALG00000014186	-0.298379	2.84349	1.36667	0.242385	0.996778
ENSGALG00000011997	0.441998	7.11922	1.36658	0.2424	0.996778
ENSGALG00000007346	-0.32495	5.20515	1.36648	0.242418	0.996778
ENSGALG00000010246	-0.339688	6.28661	1.36634	0.242443	0.996778
ENSGALG00000027064	0.676134	0.763783	1.36613	0.242478	0.996778
ENSGALG00000005408	-0.506848	1.25675	1.3657	0.242552	0.996778
ENSGALG00000024075	-0.481316	2.11029	1.36501	0.242671	0.996778
ENSGALG00000001780	-0.292907	0.97485	1.3648	0.242707	0.996778
ENSGALG00000012023	-0.596729	4.53693	1.36441	0.242774	0.996778
ENSGALG00000006910	0.423774	6.50349	1.36408	0.242832	0.996778
ENSGALG00000013535	-0.325467	3.87315	1.36366	0.242904	0.996778
ENSGALG00000026435	0.605789	5.23281	1.36358	0.242918	0.996778
ENSGALG00000000549	0.522788	3.84085	1.36315	0.242993	0.996778
ENSGALG00000014614	-0.324983	5.08592	1.36238	0.243126	0.996778
ENSGALG00000025786	0.442404	6.01891	1.36046	0.243458	0.996778
ENSGALG00000001870	-0.423048	2.99116	1.35983	0.243567	0.996778
ENSGALG00000003977	0.433674	7.89103	1.35974	0.243583	0.996778
ENSGALG00000002561	0.406221	0.926752	1.35922	0.243673	0.996778
ENSGALG00000012447	-0.365628	4.91277	1.35912	0.243691	0.996778
ENSGALG00000023193	0.324543	4.98461	1.3589	0.243728	0.996778
ENSGALG00000004735	0.332338	5.63115	1.3589	0.243729	0.996778
ENSGALG00000010595	-0.598124	-0.346848	1.35833	0.243826	0.996778
ENSGALG00000003299	-0.281427	5.6285	1.35793	0.243896	0.996778
ENSGALG00000027311	-0.890674	-0.18512	1.35778	0.243922	0.996778
ENSGALG00000001345	-0.256148	3.44827	1.35739	0.243991	0.996778
ENSGALG00000028785	0.464844	2.82899	1.35726	0.244014	0.996778
ENSGALG00000001480	-0.674769	2.90115	1.35685	0.244085	0.996778
ENSGALG00000000764	0.410013	7.8701	1.35589	0.244252	0.996778
ENSGALG00000004960	-0.296717	7.24531	1.35577	0.244272	0.996778
ENSGALG00000029140	0.510006	0.750931	1.35575	0.244276	0.996778
ENSGALG00000026713	0.487298	6.68923	1.35565	0.244292	0.996778
ENSGALG00000003766	0.412722	7.26909	1.35534	0.244346	0.996778
ENSGALG00000015405	-0.227526	5.35766	1.35504	0.244399	0.996778
ENSGALG00000025755	0.237332	6.45577	1.35502	0.244402	0.996778
ENSGALG00000000753	0.284651	7.1161	1.35489	0.244426	0.996778
ENSGALG00000004990	0.42047	2.57349	1.35477	0.244446	0.996778
ENSGALG00000021694	0.306208	6.22049	1.35434	0.244521	0.996778
ENSGALG00000024118	-0.712647	-0.611543	1.35409	0.244564	0.996778
ENSGALG00000000209	-0.438503	4.07114	1.35374	0.244625	0.996778
ENSGALG00000003344	0.499044	7.36099	1.35328	0.244706	0.996778
ENSGALG00000029001	0.261978	5.23561	1.35233	0.244872	0.996778
ENSGALG00000028779	0.515452	6.19511	1.35213	0.244905	0.996778
ENSGALG00000001995	-0.436974	6.41441	1.35203	0.244924	0.996778
ENSGALG00000027767	0.60996	6.37828	1.35038	0.245212	0.996778
ENSGALG00000002408	0.369946	5.61733	1.35011	0.245259	0.996778
ENSGALG00000001648	0.366084	5.98704	1.3495	0.245365	0.996778
ENSGALG00000027463	0.524526	0.674726	1.34941	0.245381	0.996778
ENSGALG00000013985	-0.489493	1.86369	1.34932	0.245398	0.996778
ENSGALG00000014670	-0.310622	5.22678	1.34896	0.24546	0.996778
ENSGALG00000001912	0.407749	-0.287098	1.34894	0.245463	0.996778
ENSGALG00000010668	-0.420005	5.9875	1.34833	0.24557	0.996778
ENSGALG00000004695	-0.340462	4.18577	1.34817	0.245599	0.996778
ENSGALG00000009415	-0.249372	3.24382	1.34706	0.245792	0.996778
ENSGALG00000006806	0.365681	4.05682	1.3468	0.245838	0.996778
ENSGALG00000014957	-0.235576	7.79743	1.34584	0.246006	0.996778
ENSGALG00000002152	-0.265219	6.51398	1.34513	0.246132	0.996778
ENSGALG00000028724	0.317354	5.93347	1.34507	0.246143	0.996778
ENSGALG00000007102	0.373171	6.58403	1.34496	0.246161	0.996778
ENSGALG00000010043	0.249885	4.47135	1.34474	0.246201	0.996778
ENSGALG00000026038	-0.30093	2.20009	1.34318	0.246474	0.996778
ENSGALG00000003909	0.311413	6.77026	1.34226	0.246637	0.996778
ENSGALG00000021637	0.358992	4.28502	1.34208	0.246668	0.996778
ENSGALG00000004948	0.239982	5.9007	1.34041	0.246962	0.996778
ENSGALG00000016931	-0.382735	-0.158638	1.34026	0.246988	0.996778
ENSGALG00000018265	0.37878	-0.392957	1.34012	0.247013	0.996778
ENSGALG00000013978	0.393039	7.77537	1.33988	0.247054	0.996778
ENSGALG00000017248	0.218987	2.60738	1.33986	0.247058	0.996778
ENSGALG00000026043	0.540788	1.50196	1.33942	0.247137	0.996778
ENSGALG00000008091	0.478295	4.17373	1.33872	0.24726	0.996778
ENSGALG00000019793	0.41915	2.30529	1.33863	0.247276	0.996778
ENSGALG00000017589	0.43347	6.15766	1.3384	0.247316	0.996778
ENSGALG00000008293	-0.453705	3.58605	1.33827	0.24734	0.996778
ENSGALG00000011168	-0.239619	2.75991	1.33793	0.247399	0.996778
ENSGALG00000005821	-0.43463	3.3743	1.33767	0.247446	0.996778
ENSGALG00000013761	-0.324535	2.59764	1.33746	0.247482	0.996778
ENSGALG00000001169	-0.435103	-0.332528	1.33708	0.247549	0.996778
ENSGALG00000001350	-0.266141	4.7596	1.33669	0.247618	0.996778
ENSGALG00000028619	0.735864	-1.13577	1.33653	0.247647	0.996778
ENSGALG00000005202	0.315687	7.45717	1.33626	0.247694	0.996778
ENSGALG00000021619	0.316704	5.13227	1.33591	0.247756	0.996778
ENSGALG00000005660	-0.342913	4.69215	1.33551	0.247827	0.996778
ENSGALG00000012685	-0.413381	4.01123	1.3354	0.247847	0.996778
ENSGALG00000006371	-0.316537	3.5872	1.33409	0.248079	0.996778
ENSGALG00000009807	-0.37625	4.05261	1.33267	0.24833	0.996778
ENSGALG00000009680	0.338349	5.39529	1.33171	0.248501	0.996778
ENSGALG00000001245	0.25151	5.7206	1.3312	0.248592	0.996778
ENSGALG00000006855	-0.258794	7.78207	1.33049	0.248718	0.996778
ENSGALG00000003385	0.314092	6.41554	1.33013	0.248782	0.996778
ENSGALG00000026095	0.593069	4.89682	1.32985	0.248832	0.996778
ENSGALG00000003641	-0.376205	5.72209	1.32976	0.248848	0.996778
ENSGALG00000002506	-0.199081	4.55295	1.32946	0.248902	0.996778
ENSGALG00000007374	0.458329	1.67697	1.32932	0.248926	0.996778
ENSGALG00000000959	0.226048	6.48951	1.32928	0.248933	0.996778
ENSGALG00000005256	-0.44091	1.04077	1.32917	0.248953	0.996778
ENSGALG00000000490	-0.178291	6.26889	1.32868	0.249039	0.996778
ENSGALG00000001916	-0.26804	4.24606	1.32795	0.24917	0.996778
ENSGALG00000005938	-0.539069	0.488431	1.32779	0.249198	0.996778
ENSGALG00000006724	-0.261208	2.80412	1.32722	0.2493	0.996778
ENSGALG00000004607	-0.403446	-0.606439	1.32714	0.249315	0.996778
ENSGALG00000006309	-0.322948	5.9169	1.32651	0.249428	0.996778
ENSGALG00000009774	-0.219541	5.01476	1.32633	0.24946	0.996778
ENSGALG00000010050	0.486192	1.13598	1.32583	0.249548	0.996778
ENSGALG00000013772	0.201689	4.97785	1.32539	0.249627	0.996778
ENSGALG00000014907	-0.349551	5.32254	1.32519	0.249663	0.996778
ENSGALG00000003805	-0.366209	4.76746	1.3251	0.24968	0.996778
ENSGALG00000004252	-0.43337	1.27749	1.32507	0.249684	0.996778
ENSGALG00000003578	-0.33952	11.3937	1.32442	0.2498	0.996778
ENSGALG00000015791	0.20853	5.69594	1.32437	0.249809	0.996778
ENSGALG00000012833	0.406881	7.14032	1.32433	0.249816	0.996778
ENSGALG00000002008	0.507708	0.596581	1.32375	0.24992	0.996778
ENSGALG00000006461	-0.323018	4.14357	1.32331	0.249998	0.996778
ENSGALG00000007333	-0.336108	0.553231	1.32271	0.250107	0.996778
ENSGALG00000007715	0.389791	6.47916	1.32209	0.250217	0.996778
ENSGALG00000002787	-0.25684	5.70435	1.32204	0.250226	0.996778
ENSGALG00000012269	0.447265	4.80186	1.32108	0.250398	0.996778
ENSGALG00000028948	0.421594	2.98918	1.32035	0.250528	0.996778
ENSGALG00000008611	-0.340808	4.85647	1.32031	0.250536	0.996778
ENSGALG00000006313	-0.257768	4.92337	1.32016	0.250564	0.996778
ENSGALG00000007592	0.41453	4.90933	1.31941	0.250698	0.996778
ENSGALG00000010226	0.458357	3.09904	1.31892	0.250787	0.996778
ENSGALG00000009304	-0.430791	3.51892	1.31862	0.250839	0.996778
ENSGALG00000026517	0.404915	5.77342	1.3185	0.250861	0.996778
ENSGALG00000008490	0.526007	0.254921	1.31707	0.251118	0.996778
ENSGALG00000026968	0.367493	7.70412	1.31683	0.251163	0.996778
ENSGALG00000013795	-0.385281	3.76195	1.31654	0.251214	0.996778
ENSGALG00000003775	-0.420675	3.4453	1.31638	0.251242	0.996778
ENSGALG00000001076	0.419176	1.92418	1.31635	0.251248	0.996778
ENSGALG00000025993	0.484416	3.05316	1.31626	0.251265	0.996778
ENSGALG00000003662	-0.329834	6.76806	1.31523	0.25145	0.996778
ENSGALG00000028356	0.422513	7.737	1.31494	0.251502	0.996778
ENSGALG00000001394	0.385774	5.67217	1.31491	0.251507	0.996778
ENSGALG00000007350	0.424515	7.55778	1.31446	0.251588	0.996778
ENSGALG00000004310	-0.394332	3.61621	1.31396	0.251679	0.996778
ENSGALG00000006689	-0.50281	3.2141	1.3139	0.25169	0.996778
ENSGALG00000028708	-0.326206	5.16025	1.31329	0.251801	0.996778
ENSGALG00000004187	0.185364	5.61423	1.31304	0.251844	0.996778
ENSGALG00000023305	0.384467	4.36349	1.31281	0.251887	0.996778
ENSGALG00000014903	-0.42539	0.240717	1.31273	0.2519	0.996778
ENSGALG00000000615	0.259722	5.31189	1.31231	0.251977	0.996778
ENSGALG00000003059	-0.2014	5.86007	1.31231	0.251977	0.996778
ENSGALG00000005163	0.371093	7.39585	1.31212	0.252011	0.996778
ENSGALG00000012273	-0.245782	6.20579	1.31192	0.252047	0.996778
ENSGALG00000008153	-0.413629	0.182244	1.31173	0.252082	0.996778
ENSGALG00000026940	0.388254	2.76968	1.31082	0.252247	0.996778
ENSGALG00000028999	0.387583	3.12917	1.31036	0.25233	0.996778
ENSGALG00000012369	0.213409	2.51402	1.31034	0.252333	0.996778
ENSGALG00000011371	0.432917	4.96159	1.31014	0.252368	0.996778
ENSGALG00000012033	0.270623	6.73235	1.30999	0.252397	0.996778
ENSGALG00000016954	-0.253327	2.08723	1.3094	0.252504	0.996778
ENSGALG00000016564	0.338267	4.04238	1.30788	0.25278	0.996778
ENSGALG00000027099	0.625824	2.58777	1.30754	0.252841	0.996778
ENSGALG00000002355	-0.543499	4.4219	1.30687	0.252962	0.996778
ENSGALG00000026523	-0.463931	-0.520611	1.30596	0.253128	0.996778
ENSGALG00000007737	0.410737	7.89219	1.30587	0.253143	0.996778
ENSGALG00000023723	0.34173	4.73232	1.30424	0.25344	0.996778
ENSGALG00000011718	-0.254136	2.73247	1.30414	0.253459	0.996778
ENSGALG00000001700	0.378644	4.90575	1.30402	0.253479	0.996778
ENSGALG00000008630	0.247925	6.7424	1.30381	0.253519	0.996778
ENSGALG00000027331	0.442327	1.4051	1.30381	0.253519	0.996778
ENSGALG00000002260	-0.696124	4.52595	1.30331	0.253609	0.996778
ENSGALG00000002518	0.807892	-0.845117	1.30208	0.253834	0.996778
ENSGALG00000027232	-0.440954	3.56688	1.30124	0.253986	0.996778
ENSGALG00000021242	0.482306	5.30564	1.30117	0.253999	0.996778
ENSGALG00000020329	0.490609	2.53259	1.30117	0.254	0.996778
ENSGALG00000012715	-0.39357	5.21435	1.30059	0.254106	0.996778
[truncated: 10,255 more rows]
