# Supplementary material for: Transcriptome analysis of the uterus of hens laying eggs differing in cuticle deposition
Source: BMC Genomics. 2020 Jul 27;21:516. doi: 10.1186/s12864-020-06882-7 (PMC7385972; doi:10.1186/s12864-020-06882-7)
Supplement: Supplementary file 2 — Additional file 2 Table S2. Dataset of 12,248 genes with RPKM > 1 from two experimental manipulations of oviposition timing through the injection of GNRH1 and AVT. [file 12864_2020_6882_MOESM2_ESM.xlsx]

## Sheet: Table S2
Table S2. Dataset of 12248 genes with RPKM >1 from two experimental manipulations of oviposition timing through the injection of GNRH1 and AVT.
Genes	logFC	logCPM	LR	PValue	FDR
ENSGALG00000003689	-2.07269	5.6139	323.317	2.74455e-72	3.36153e-68
ENSGALG00000005140	-2.74862	2.50866	199.115	3.25822e-45	1.99533e-41
ENSGALG00000016906	-1.76284	4.86525	183.966	6.60005e-42	2.69458e-38
ENSGALG00000000949	-2.53578	4.20227	177.833	1.44037e-40	4.4104e-37
ENSGALG00000023818	-6.17042	5.91673	173.581	1.22229e-39	2.99413e-36
ENSGALG00000023768	-1.61613	4.39745	168.71	1.41544e-38	2.88939e-35
ENSGALG00000009562	-1.25943	7.17003	164.617	1.109e-37	1.94044e-34
ENSGALG00000025887	-2.75158	7.34632	163.185	2.27887e-37	3.48895e-34
ENSGALG00000007158	-2.65106	3.96972	158.016	3.07008e-36	4.17804e-33
ENSGALG00000009179	2.02569	7.35616	154.338	1.95375e-35	2.39295e-32
ENSGALG00000019716	-1.00166	7.72001	140.266	2.32835e-32	2.59251e-29
ENSGALG00000011715	-2.33743	9.15395	136.863	1.29194e-31	1.31864e-28
ENSGALG00000015086	-1.48883	6.80564	133.188	8.22372e-31	7.74801e-28
ENSGALG00000009448	-1.01577	7.74755	128.942	6.98415e-30	6.11013e-27
ENSGALG00000007056	-1.83024	6.28591	126.805	2.04961e-29	1.67358e-26
ENSGALG00000013818	-1.42579	5.13602	123.108	1.32039e-28	1.01076e-25
ENSGALG00000009754	-1.57731	6.95611	122.457	1.83376e-28	1.32117e-25
ENSGALG00000008109	1.47102	7.18123	118.717	1.20773e-27	8.21794e-25
ENSGALG00000013568	-3.5903	5.9829	117.719	1.99828e-27	1.28815e-24
ENSGALG00000007669	-3.13672	8.20825	115.848	5.13272e-27	3.14328e-24
ENSGALG00000008581	-2.42938	2.43745	115.587	5.85315e-27	3.41378e-24
ENSGALG00000001203	1.2353	7.64714	113.471	1.70119e-26	9.47097e-24
ENSGALG00000003879	-1.1549	5.67681	111.767	4.01877e-26	2.14008e-23
ENSGALG00000026753	1.47062	4.40286	109.77	1.10032e-25	5.47653e-23
ENSGALG00000006098	-0.831548	6.19417	109.739	1.11784e-25	5.47653e-23
ENSGALG00000010870	-1.58482	7.24415	107.171	4.08289e-25	1.92335e-22
ENSGALG00000010256	-1.73256	6.50841	106.519	5.67433e-25	2.57404e-22
ENSGALG00000005095	-1.46999	4.82442	104.912	1.2771e-24	5.58641e-22
ENSGALG00000009626	-2.55954	7.41702	104.277	1.75891e-24	7.42868e-22
ENSGALG00000004256	-1.39108	4.65817	100.809	1.01278e-23	4.13483e-21
ENSGALG00000015252	-1.03196	7.00565	98.1658	3.84778e-23	1.52025e-20
ENSGALG00000016107	-0.707859	6.98488	97.7464	4.7555e-23	1.82017e-20
ENSGALG00000003939	-2.04589	6.10487	96.9334	7.16987e-23	2.66111e-20
ENSGALG00000011207	-2.92643	5.51319	96.2676	1.00358e-22	3.61524e-20
ENSGALG00000013369	0.743393	6.30682	96.1	1.09222e-22	3.82216e-20
ENSGALG00000004321	-0.743623	5.3118	91.1155	1.35524e-21	4.61081e-19
ENSGALG00000004599	-1.89003	3.22961	89.9691	2.41908e-21	8.0078e-19
ENSGALG00000016348	-1.48023	10.1134	87.7422	7.45649e-21	2.40335e-18
ENSGALG00000012416	0.642267	6.26157	83.6058	6.03949e-20	1.89671e-17
ENSGALG00000003706	-1.94736	7.34058	81.827	1.48532e-19	4.54806e-17
ENSGALG00000006337	-1.79845	2.0241	81.416	1.82872e-19	5.46298e-17
ENSGALG00000006106	-2.6868	4.6693	80.9542	2.31008e-19	6.73663e-17
ENSGALG00000017351	0.749197	6.8774	79.7678	4.21092e-19	1.19943e-16
ENSGALG00000011296	1.62178	6.36437	78.4191	8.33405e-19	2.3199e-16
ENSGALG00000028383	-1.72032	2.94517	77.9575	1.0528e-18	2.8655e-16
ENSGALG00000016210	1.23435	4.90175	77.7913	1.14524e-18	3.04932e-16
ENSGALG00000008555	0.902679	5.03	76.8098	1.88244e-18	4.90555e-16
ENSGALG00000014124	-1.26274	5.74771	75.6265	3.42739e-18	8.67892e-16
ENSGALG00000023576	-1.49363	6.63961	75.6008	3.47214e-18	8.67892e-16
ENSGALG00000006742	1.20756	5.86411	75.403	3.83805e-18	9.40168e-16
ENSGALG00000024047	-1.68841	3.8318	75.269	4.10762e-18	9.86472e-16
ENSGALG00000005678	0.700957	9.01919	74.5424	5.93494e-18	1.39791e-15
ENSGALG00000000535	-1.6207	5.34384	73.7687	8.78296e-18	2.02969e-15
ENSGALG00000015123	0.803767	5.53256	73.6909	9.13609e-18	2.0722e-15
ENSGALG00000029047	-0.837229	5.15223	73.4368	1.03912e-17	2.31402e-15
ENSGALG00000003122	-1.26941	4.27295	72.9787	1.3106e-17	2.86646e-15
ENSGALG00000002427	-0.85491	6.84159	71.9397	2.21873e-17	4.76754e-15
ENSGALG00000012814	-1.08501	5.92116	70.9712	3.62474e-17	7.54982e-15
ENSGALG00000006447	-1.51451	4.60398	70.9646	3.63684e-17	7.54982e-15
ENSGALG00000006656	1.4729	3.93463	70.5466	4.49518e-17	9.17616e-15
ENSGALG00000014934	-1.03572	5.01326	69.9062	6.21931e-17	1.24876e-14
ENSGALG00000026372	1.84981	2.20987	69.739	6.76957e-17	1.33732e-14
ENSGALG00000022304	-0.818402	6.37197	69.1344	9.19758e-17	1.78813e-14
ENSGALG00000004858	-0.906288	5.59852	69.0116	9.7884e-17	1.87325e-14
ENSGALG00000016086	-4.18159	2.68689	68.8853	1.04362e-16	1.93955e-14
ENSGALG00000027905	-1.3443	6.75478	68.8824	1.04515e-16	1.93955e-14
ENSGALG00000001188	-2.08011	3.26823	68.0642	1.5826e-16	2.89308e-14
ENSGALG00000005870	-1.51232	1.74131	67.9123	1.70932e-16	3.07879e-14
ENSGALG00000016998	-1.44656	1.70238	67.7523	1.8538e-16	3.29063e-14
ENSGALG00000006647	-1.50952	4.84275	67.6616	1.94108e-16	3.39633e-14
ENSGALG00000016781	0.802288	6.6373	67.4223	2.19158e-16	3.78063e-14
ENSGALG00000007412	0.923741	7.02375	66.6799	3.19383e-16	5.43305e-14
ENSGALG00000008631	1.01808	5.96522	66.2699	3.93218e-16	6.59745e-14
ENSGALG00000004140	1.07998	6.69526	65.9428	4.64197e-16	7.68309e-14
ENSGALG00000024035	0.932964	7.05808	65.8839	4.78273e-16	7.81051e-14
ENSGALG00000001329	1.06299	5.46419	65.7833	5.03323e-16	8.11145e-14
ENSGALG00000002020	-0.998131	6.59045	65.4426	5.98325e-16	9.51725e-14
ENSGALG00000005391	-0.533867	6.33869	65.3891	6.14765e-16	9.65339e-14
ENSGALG00000003904	1.49257	6.1037	65.2413	6.62668e-16	1.02739e-13
ENSGALG00000014208	1.18251	5.11859	65.0927	7.14551e-16	1.09398e-13
ENSGALG00000010302	-0.776264	7.69223	65.0294	7.37886e-16	1.11576e-13
ENSGALG00000008945	-2.03431	4.60647	64.27	1.08486e-15	1.62041e-13
ENSGALG00000015696	2.34598	4.93681	63.8273	1.3582e-15	2.00425e-13
ENSGALG00000023819	-5.91274	1.96064	63.6306	1.50079e-15	2.1883e-13
ENSGALG00000008586	-0.895759	9.89431	63.5407	1.57091e-15	2.26359e-13
ENSGALG00000021193	-0.839651	5.98077	63.2872	1.78665e-15	2.54452e-13
ENSGALG00000026426	-1.36657	6.85987	62.9961	2.07121e-15	2.91588e-13
ENSGALG00000002016	-0.686584	6.01423	62.6658	2.44932e-15	3.40901e-13
ENSGALG00000020827	-1.13377	6.97451	62.3432	2.88528e-15	3.97067e-13
ENSGALG00000003251	-1.28915	7.06431	62.2426	3.03642e-15	4.13224e-13
ENSGALG00000003168	-1.20805	6.14541	62.2005	3.10202e-15	4.17512e-13
ENSGALG00000006702	1.19361	9.02421	62.0185	3.40243e-15	4.52966e-13
ENSGALG00000013948	1.06233	4.30087	61.601	4.20603e-15	5.53929e-13
ENSGALG00000006037	-0.897945	3.3797	61.3611	4.75096e-15	6.19039e-13
ENSGALG00000005000	-0.838227	4.41098	61.1319	5.33775e-15	6.88177e-13
ENSGALG00000016014	-1.56033	6.62292	60.6034	6.98145e-15	8.90078e-13
ENSGALG00000016001	1.28705	4.59336	60.5844	7.04912e-15	8.90078e-13
ENSGALG00000028037	-3.30422	4.76633	60.1525	8.77872e-15	1.09716e-12
ENSGALG00000027874	-2.04836	4.94419	59.7142	1.0968e-14	1.35693e-12
ENSGALG00000010020	-0.513777	5.73805	59.6483	1.13419e-14	1.38915e-12
ENSGALG00000002909	-2.6609	7.27626	59.5706	1.17987e-14	1.43079e-12
ENSGALG00000027786	-2.11832	1.52739	59.2035	1.42182e-14	1.7073e-12
ENSGALG00000027056	-0.927306	6.41144	59.1436	1.46577e-14	1.74298e-12
ENSGALG00000011592	-0.852702	5.07204	58.5188	2.01354e-14	2.37134e-12
ENSGALG00000009450	-1.12891	5.5879	57.4964	3.38604e-14	3.94974e-12
ENSGALG00000016186	-1.41719	6.66853	57.3633	3.623e-14	4.18628e-12
ENSGALG00000011164	-0.858439	5.35223	56.8914	4.60565e-14	5.27196e-12
ENSGALG00000010441	-0.568514	7.04061	56.1257	6.79837e-14	7.70985e-12
ENSGALG00000001231	-1.26989	5.77504	56.0563	7.04251e-14	7.91346e-12
ENSGALG00000016457	-0.857449	4.60006	56.0092	7.21331e-14	8.03169e-12
ENSGALG00000027641	0.527819	6.30606	55.9605	7.39403e-14	8.15875e-12
ENSGALG00000009433	-1.46854	8.11467	55.8335	7.88761e-14	8.56236e-12
ENSGALG00000010577	1.07019	4.26681	55.8305	7.89963e-14	8.56236e-12
ENSGALG00000011084	-2.08795	2.9199	55.6204	8.79045e-14	9.44434e-12
ENSGALG00000005685	0.760474	4.65594	55.5305	9.20179e-14	9.80031e-12
ENSGALG00000012321	-0.546898	5.73513	55.2187	1.07837e-13	1.13861e-11
ENSGALG00000029118	-0.749243	6.45105	54.2509	1.76453e-13	1.84717e-11
ENSGALG00000012178	-0.849413	3.47985	54.0499	1.95459e-13	2.0288e-11
ENSGALG00000027352	-0.861085	6.0827	53.8635	2.14914e-13	2.21199e-11
ENSGALG00000004581	0.526434	5.61169	53.6469	2.39965e-13	2.44924e-11
ENSGALG00000020626	1.28666	4.15039	53.6089	2.44644e-13	2.47636e-11
ENSGALG00000019094	-0.547182	4.88089	53.5074	2.57618e-13	2.58631e-11
ENSGALG00000008587	-0.565193	6.55623	53.463	2.63515e-13	2.62401e-11
ENSGALG00000026981	0.668389	7.21177	53.4169	2.69768e-13	2.66461e-11
ENSGALG00000023898	0.962231	5.79895	53.3354	2.8119e-13	2.75521e-11
ENSGALG00000004113	-1.51681	3.16287	53.0781	3.20547e-13	3.10323e-11
ENSGALG00000010250	1.05014	8.33875	53.0706	3.21776e-13	3.10323e-11
ENSGALG00000000132	2.73998	4.25941	52.8702	3.56334e-13	3.40967e-11
ENSGALG00000006644	1.10454	2.93691	52.7512	3.78585e-13	3.59451e-11
ENSGALG00000023670	1.86695	1.38832	52.4701	4.36853e-13	4.11583e-11
ENSGALG00000008172	-0.541916	7.76483	52.391	4.54797e-13	4.24677e-11
ENSGALG00000005124	-0.499449	7.6348	52.3786	4.57686e-13	4.24677e-11
ENSGALG00000015899	-0.61973	5.8483	52.1448	5.1556e-13	4.74781e-11
ENSGALG00000015250	0.816214	6.71571	51.88	5.89992e-13	5.3927e-11
ENSGALG00000001612	-1.27789	5.81447	51.6883	6.50489e-13	5.90162e-11
ENSGALG00000010433	0.849908	5.19698	51.4067	7.50801e-13	6.76162e-11
ENSGALG00000025938	-1.33744	7.48616	51.1924	8.37441e-13	7.48684e-11
ENSGALG00000021039	1.01647	6.91958	51.1165	8.70426e-13	7.72535e-11
ENSGALG00000010715	-0.621243	8.49291	50.8953	9.74274e-13	8.58483e-11
ENSGALG00000001244	-1.92759	5.74654	50.7618	1.04284e-12	9.12337e-11
ENSGALG00000014324	0.786132	7.61772	50.5955	1.13505e-12	9.85965e-11
ENSGALG00000001035	1.01611	4.11617	50.4145	1.24471e-12	1.07321e-10
ENSGALG00000026727	-2.19347	0.810751	50.4015	1.25301e-12	1.07321e-10
ENSGALG00000012277	-1.40114	4.71197	50.258	1.34803e-12	1.14657e-10
ENSGALG00000005519	1.16572	3.47275	50.212	1.37999e-12	1.16567e-10
ENSGALG00000012436	1.34783	3.88167	49.7175	1.77554e-12	1.47983e-10
ENSGALG00000008393	0.963039	6.25574	49.7169	1.77609e-12	1.47983e-10
ENSGALG00000003034	-1.79684	-0.391855	49.6358	1.85103e-12	1.53185e-10
ENSGALG00000007728	-0.974217	5.10132	49.57	1.91416e-12	1.57347e-10
ENSGALG00000006039	-0.864961	5.20812	49.5348	1.94879e-12	1.59125e-10
ENSGALG00000006872	-1.02185	5.38197	49.4137	2.07294e-12	1.66133e-10
ENSGALG00000013971	-1.14269	8.45336	49.4126	2.07409e-12	1.66133e-10
ENSGALG00000000882	-0.879591	6.64966	49.4114	2.07531e-12	1.66133e-10
ENSGALG00000024120	1.65411	4.36925	49.2741	2.22586e-12	1.77028e-10
ENSGALG00000027207	0.670572	7.06125	49.2384	2.26674e-12	1.79073e-10
ENSGALG00000003601	0.583515	5.98831	49.2262	2.28081e-12	1.79073e-10
ENSGALG00000002459	-2.08039	1.85311	49.0795	2.45801e-12	1.91756e-10
ENSGALG00000004823	-0.840926	3.98079	48.947	2.62968e-12	2.0385e-10
ENSGALG00000014127	-1.57082	2.56937	48.8829	2.71714e-12	2.09305e-10
ENSGALG00000008702	1.05734	3.77826	48.7503	2.90719e-12	2.22545e-10
ENSGALG00000013468	0.917307	6.72721	48.5974	3.14287e-12	2.39092e-10
ENSGALG00000015179	-1.03913	6.14936	48.4728	3.34894e-12	2.52308e-10
ENSGALG00000012146	0.933405	3.88149	48.4677	3.35779e-12	2.52308e-10
ENSGALG00000021350	-2.23833	4.26433	48.3369	3.58938e-12	2.66615e-10
ENSGALG00000009098	-0.562523	4.41379	48.3356	3.59172e-12	2.66615e-10
ENSGALG00000003799	0.461507	6.46731	48.1271	3.9947e-12	2.94742e-10
ENSGALG00000011965	0.794131	6.2727	47.9798	4.30638e-12	3.15836e-10
ENSGALG00000027868	1.4616	6.53286	47.8722	4.54917e-12	3.31656e-10
ENSGALG00000026182	-0.645043	6.62784	47.8276	4.65386e-12	3.37281e-10
ENSGALG00000010380	1.37101	3.58917	47.7897	4.74488e-12	3.41855e-10
ENSGALG00000026820	-1.14674	6.27406	47.6928	4.9852e-12	3.57069e-10
ENSGALG00000029120	1.68773	4.59108	47.6524	5.08897e-12	3.62382e-10
ENSGALG00000011056	-0.51685	7.77494	47.5366	5.39861e-12	3.82209e-10
ENSGALG00000000119	3.33021	7.61818	47.4152	5.74365e-12	4.043e-10
ENSGALG00000017089	0.845413	4.25738	47.3039	6.07915e-12	4.25471e-10
ENSGALG00000005994	-0.737603	6.83888	47.1648	6.52626e-12	4.54168e-10
ENSGALG00000003375	0.637381	5.89098	47.1478	6.58295e-12	4.55525e-10
ENSGALG00000015293	1.20386	3.44723	47.0778	6.82235e-12	4.6905e-10
ENSGALG00000026968	0.657754	7.25994	47.0685	6.85499e-12	4.6905e-10
ENSGALG00000005736	-0.605963	5.28557	46.8748	7.56685e-12	5.14882e-10
ENSGALG00000011220	-1.09572	6.56129	46.7153	8.20836e-12	5.55448e-10
ENSGALG00000015833	2.52412	2.91385	46.5509	8.92693e-12	6.00723e-10
ENSGALG00000017418	-2.10223	4.2381	46.5403	8.97553e-12	6.00723e-10
ENSGALG00000013725	-0.69178	4.78976	46.4129	9.57847e-12	6.37593e-10
ENSGALG00000015367	0.999214	4.43854	46.0765	1.13724e-11	7.52913e-10
ENSGALG00000004199	1.33421	5.82258	45.9886	1.18945e-11	7.83246e-10
ENSGALG00000016734	-0.504874	7.16239	45.9037	1.24211e-11	8.13548e-10
ENSGALG00000006193	-1.48674	7.59779	45.6537	1.41121e-11	9.19389e-10
ENSGALG00000029135	-0.559447	5.3628	45.4777	1.54386e-11	1.00049e-09
ENSGALG00000005348	0.773866	6.36409	45.3694	1.63162e-11	1.05179e-09
ENSGALG00000015568	1.3733	6.3028	45.2512	1.73318e-11	1.11141e-09
ENSGALG00000005401	1.6242	4.31552	45.2088	1.7711e-11	1.12981e-09
ENSGALG00000008901	-0.881583	6.16295	45.1318	1.84207e-11	1.169e-09
ENSGALG00000001774	0.634195	6.58881	45.0976	1.87459e-11	1.1835e-09
ENSGALG00000002629	0.603901	7.30459	45.0533	1.91744e-11	1.20435e-09
ENSGALG00000006491	-6.45055	1.69681	45.023	1.94737e-11	1.21691e-09
ENSGALG00000002040	1.24402	4.95863	44.8253	2.15425e-11	1.33935e-09
ENSGALG00000007487	-1.37615	5.16549	44.6908	2.30742e-11	1.42734e-09
ENSGALG00000006743	-0.73503	7.79976	44.6805	2.31955e-11	1.42763e-09
ENSGALG00000001011	1.53779	3.83236	44.543	2.48832e-11	1.52385e-09
ENSGALG00000002583	0.846633	3.81869	44.3145	2.79639e-11	1.70399e-09
ENSGALG00000003154	-0.53243	7.02661	44.2864	2.83683e-11	1.72008e-09
ENSGALG00000014963	0.950492	5.85673	44.2734	2.85573e-11	1.723e-09
ENSGALG00000010986	-1.79403	0.843218	44.0127	3.26258e-11	1.95882e-09
ENSGALG00000012946	-1.15636	3.74599	43.9138	3.43158e-11	2.05024e-09
ENSGALG00000008616	0.914574	6.61868	43.8219	3.59657e-11	2.13839e-09
ENSGALG00000026313	-1.32629	3.82371	43.7024	3.82306e-11	2.26207e-09
ENSGALG00000008786	1.04574	7.08328	43.6707	3.88549e-11	2.28796e-09
ENSGALG00000008403	0.506198	6.08777	43.6512	3.92437e-11	2.29979e-09
ENSGALG00000012051	1.55184	1.66436	43.5464	4.14016e-11	2.4147e-09
ENSGALG00000006826	0.726884	5.2953	43.5142	4.20902e-11	2.44323e-09
ENSGALG00000021733	-1.30949	3.00766	43.4552	4.33788e-11	2.50615e-09
ENSGALG00000009192	0.64208	5.39001	43.4235	4.40852e-11	2.535e-09
ENSGALG00000026267	-2.07501	3.1455	43.3275	4.63041e-11	2.65016e-09
ENSGALG00000017393	-0.785506	2.96154	43.3015	4.69233e-11	2.6731e-09
ENSGALG00000023195	-0.647033	7.06566	43.226	4.87687e-11	2.76537e-09
ENSGALG00000005608	-0.752122	8.33396	43.1173	5.15533e-11	2.90979e-09
ENSGALG00000006409	-0.527606	7.5524	43.0991	5.20352e-11	2.92352e-09
ENSGALG00000026600	-0.82195	6.8356	43.0787	5.25818e-11	2.93479e-09
ENSGALG00000007595	0.751521	4.79679	43.0737	5.27151e-11	2.93479e-09
ENSGALG00000012744	1.43858	1.60593	42.9721	5.55247e-11	3.07722e-09
ENSGALG00000001596	0.719707	5.87237	42.8969	5.77012e-11	3.18344e-09
ENSGALG00000006045	-0.811222	3.76191	42.6695	6.48143e-11	3.55985e-09
ENSGALG00000007227	0.549876	5.19064	42.5755	6.80054e-11	3.71844e-09
ENSGALG00000003495	0.66221	7.07076	42.5616	6.84907e-11	3.72833e-09
ENSGALG00000010915	-0.819259	2.54996	42.5072	7.04214e-11	3.81647e-09
ENSGALG00000006097	0.451129	6.02757	42.2859	7.88598e-11	4.25495e-09
ENSGALG00000004994	1.41283	6.03245	42.1928	8.27049e-11	4.44285e-09
ENSGALG00000009289	2.72965	2.72514	41.837	9.9209e-11	5.30616e-09
ENSGALG00000005460	1.6046	5.23203	41.7787	1.02212e-10	5.44303e-09
ENSGALG00000014184	0.555183	6.97986	41.7675	1.02798e-10	5.45054e-09
ENSGALG00000005005	0.612335	4.38959	41.684	1.07283e-10	5.66382e-09
ENSGALG00000002279	-0.824665	6.26151	41.652	1.09053e-10	5.73253e-09
ENSGALG00000028015	-1.09006	6.41515	41.5846	1.12877e-10	5.90818e-09
ENSGALG00000005995	2.3097	8.12188	41.5112	1.17198e-10	6.10826e-09
ENSGALG00000000404	0.627774	6.82769	41.3479	1.27408e-10	6.61224e-09
ENSGALG00000013069	-1.35323	4.91626	41.2251	1.35669e-10	7.0113e-09
ENSGALG00000012712	-1.72375	4.46351	41.2107	1.36674e-10	7.03357e-09
ENSGALG00000002248	-0.571929	7.23355	41.1911	1.38052e-10	7.07476e-09
ENSGALG00000016308	-1.55703	3.86884	41.17	1.39549e-10	7.12164e-09
ENSGALG00000012278	-0.405115	6.08499	41.0673	1.47076e-10	7.47462e-09
ENSGALG00000011024	0.679578	7.4607	41.0511	1.48304e-10	7.50589e-09
ENSGALG00000002367	1.88126	1.86228	40.9995	1.52269e-10	7.67488e-09
ENSGALG00000013911	-1.56268	8.42974	40.9125	1.592e-10	7.99131e-09
ENSGALG00000006352	-1.74113	1.55411	40.829	1.66147e-10	8.30598e-09
ENSGALG00000007330	0.607786	7.96548	40.6631	1.80871e-10	9.00531e-09
ENSGALG00000003254	-0.405262	5.82925	40.6351	1.8348e-10	9.09823e-09
ENSGALG00000010036	-1.26917	3.03634	40.5192	1.94694e-10	9.61537e-09
ENSGALG00000000177	0.470512	6.56201	40.3869	2.08332e-10	1.02476e-08
ENSGALG00000006205	-0.442604	5.31267	40.3703	2.1011e-10	1.02937e-08
ENSGALG00000004508	0.928604	4.25868	40.3266	2.14863e-10	1.04846e-08
ENSGALG00000004466	0.589108	5.95759	40.2737	2.20764e-10	1.07298e-08
ENSGALG00000019262	-1.57182	1.58618	40.1847	2.31048e-10	1.11853e-08
ENSGALG00000018934	-0.713808	4.65117	40.1465	2.3561e-10	1.13429e-08
ENSGALG00000007570	0.701194	8.92863	40.142	2.36155e-10	1.13429e-08
ENSGALG00000028582	-0.559039	6.19816	39.9163	2.65088e-10	1.26828e-08
ENSGALG00000001101	0.609127	4.49113	39.8403	2.75603e-10	1.31346e-08
ENSGALG00000008438	0.796175	7.82208	39.7873	2.83178e-10	1.34433e-08
ENSGALG00000005768	-1.53464	3.79895	39.756	2.8776e-10	1.36081e-08
ENSGALG00000006963	-0.493381	4.53395	39.5764	3.15465e-10	1.48609e-08
ENSGALG00000014395	0.540938	7.7978	39.4444	3.37536e-10	1.58396e-08
ENSGALG00000015792	-1.5084	7.42004	39.4193	3.41901e-10	1.59266e-08
ENSGALG00000005541	-1.60077	5.20115	39.4188	3.4199e-10	1.59266e-08
ENSGALG00000001536	0.556866	5.52418	39.3352	3.56955e-10	1.65606e-08
ENSGALG00000006873	1.11402	4.00101	39.2522	3.72448e-10	1.72141e-08
ENSGALG00000015774	1.17817	4.29759	39.1131	3.9996e-10	1.83834e-08
ENSGALG00000009915	0.800184	6.06038	39.1092	4.00749e-10	1.83834e-08
ENSGALG00000002201	0.819412	7.78407	39.067	4.09498e-10	1.8654e-08
ENSGALG00000016419	0.991191	5.42169	39.0661	4.09694e-10	1.8654e-08
ENSGALG00000016311	-1.42564	3.65156	39.0287	4.17614e-10	1.89442e-08
ENSGALG00000028756	1.11873	7.6218	38.9684	4.30724e-10	1.94164e-08
ENSGALG00000006566	-0.460931	4.46492	38.9663	4.31193e-10	1.94164e-08
ENSGALG00000015035	0.76068	3.41163	38.8749	4.51855e-10	2.02722e-08
ENSGALG00000014575	-0.477211	5.92432	38.7818	4.73923e-10	2.11847e-08
ENSGALG00000013672	1.12801	5.66213	38.7276	4.87279e-10	2.17025e-08
ENSGALG00000026125	-2.5556	0.259833	38.7123	4.91097e-10	2.17933e-08
ENSGALG00000001121	0.519872	6.13033	38.6553	5.05665e-10	2.23588e-08
ENSGALG00000011419	-2.96826	-0.618118	38.4812	5.52835e-10	2.43566e-08
ENSGALG00000016413	0.779887	6.10314	38.4731	5.55129e-10	2.437e-08
ENSGALG00000011833	-0.740732	4.73088	38.4635	5.57869e-10	2.44028e-08
ENSGALG00000015932	-1.02777	3.74088	38.2983	6.0714e-10	2.64635e-08
ENSGALG00000008322	-0.618387	5.15223	38.2877	6.10474e-10	2.64779e-08
ENSGALG00000001187	0.623186	7.04402	38.2835	6.11792e-10	2.64779e-08
ENSGALG00000010401	-0.494001	6.43427	38.263	6.18242e-10	2.66628e-08
ENSGALG00000004174	0.68294	7.85278	38.2526	6.21551e-10	2.67114e-08
ENSGALG00000011170	-0.906009	6.34415	38.2244	6.30583e-10	2.70048e-08
ENSGALG00000015688	-1.64036	7.0727	38.2084	6.35792e-10	2.7133e-08
ENSGALG00000015985	-2.92977	0.800979	38.1838	6.43833e-10	2.73808e-08
ENSGALG00000010910	-1.12642	7.36165	38.0888	6.75966e-10	2.86479e-08
ENSGALG00000012546	-0.834271	4.23939	37.9916	7.10489e-10	3.00071e-08
ENSGALG00000008692	0.828532	5.23555	37.7912	7.87356e-10	3.31393e-08
ENSGALG00000008707	0.416468	5.8231	37.7428	8.07141e-10	3.38557e-08
ENSGALG00000028203	-0.627259	4.99118	37.5116	9.0871e-10	3.79859e-08
ENSGALG00000002871	0.603861	7.30559	37.4831	9.22087e-10	3.8414e-08
ENSGALG00000016455	-0.944791	4.20355	37.4389	9.43202e-10	3.91605e-08
ENSGALG00000001273	1.40481	2.78657	37.4135	9.55561e-10	3.95396e-08
ENSGALG00000016196	0.90547	4.53053	37.3866	9.68848e-10	3.99544e-08
ENSGALG00000016446	-0.85096	8.76144	37.279	1.02379e-09	4.20785e-08
ENSGALG00000012171	1.57849	2.88801	37.2278	1.05107e-09	4.30551e-08
ENSGALG00000005956	0.755378	8.22494	37.1522	1.09261e-09	4.46077e-08
ENSGALG00000001620	0.818045	3.50682	37.0847	1.13107e-09	4.60244e-08
ENSGALG00000028438	-0.377748	6.6277	37.031	1.16265e-09	4.71526e-08
ENSGALG00000020479	0.932402	6.96882	36.9923	1.18599e-09	4.79408e-08
ENSGALG00000026616	0.891052	9.91008	36.9123	1.23562e-09	4.97826e-08
ENSGALG00000017304	0.825112	4.64229	36.8785	1.25723e-09	5.04872e-08
ENSGALG00000027555	1.69365	2.4353	36.7522	1.34137e-09	5.36898e-08
ENSGALG00000013605	-1.04556	6.65894	36.5212	1.51017e-09	6.02493e-08
ENSGALG00000005442	0.815263	5.96253	36.478	1.54402e-09	6.11949e-08
ENSGALG00000002260	-1.50856	4.01745	36.4774	1.5445e-09	6.11949e-08
ENSGALG00000016676	-1.07548	3.41742	36.4719	1.54886e-09	6.11949e-08
ENSGALG00000002012	-0.625092	4.68967	36.3877	1.61718e-09	6.36888e-08
ENSGALG00000027258	-0.593106	5.31071	36.3315	1.66455e-09	6.53444e-08
ENSGALG00000009151	-0.789816	3.11072	36.2854	1.70438e-09	6.6694e-08
ENSGALG00000009622	-0.443136	5.12044	36.2298	1.75372e-09	6.84064e-08
ENSGALG00000006235	-1.05155	6.06079	36.2227	1.76008e-09	6.84363e-08
ENSGALG00000003513	0.445067	6.21795	36.2059	1.77528e-09	6.8809e-08
ENSGALG00000011958	0.580571	5.49969	36.0464	1.92677e-09	7.44452e-08
ENSGALG00000000019	0.815673	4.84941	36.0092	1.96386e-09	7.56394e-08
ENSGALG00000001435	-0.48518	6.88028	35.9262	2.04934e-09	7.86844e-08
ENSGALG00000001220	-1.09982	7.06757	35.8922	2.08546e-09	7.98208e-08
ENSGALG00000001780	-1.34061	1.58836	35.8656	2.11407e-09	8.0664e-08
ENSGALG00000001770	0.664999	4.39118	35.8204	2.16374e-09	8.21174e-08
ENSGALG00000005251	0.994301	3.71774	35.8187	2.16557e-09	8.21174e-08
ENSGALG00000009399	-1.17339	5.27291	35.7405	2.25428e-09	8.52173e-08
ENSGALG00000000464	1.00162	5.76835	35.731	2.26528e-09	8.53696e-08
ENSGALG00000002225	0.442949	7.16599	35.6311	2.38455e-09	8.95888e-08
ENSGALG00000015480	-0.798752	6.72675	35.5987	2.42448e-09	9.08105e-08
ENSGALG00000005906	-0.525638	8.19631	35.5526	2.48259e-09	9.27036e-08
ENSGALG00000012464	-1.28059	6.601	35.4873	2.56718e-09	9.55707e-08
ENSGALG00000005893	-0.561247	5.68366	35.3879	2.70156e-09	1.00148e-07
ENSGALG00000008905	1.68635	0.254234	35.3844	2.70647e-09	1.00148e-07
ENSGALG00000028262	0.736279	3.93573	35.1996	2.97581e-09	1.09782e-07
ENSGALG00000010839	-0.448519	6.37917	35.1557	3.04368e-09	1.11949e-07
ENSGALG00000007076	0.893625	6.35487	35.128	3.08729e-09	1.13213e-07
ENSGALG00000011922	0.632731	4.42784	35.1166	3.10541e-09	1.13267e-07
ENSGALG00000026505	-0.871635	4.79892	35.1137	3.11004e-09	1.13267e-07
ENSGALG00000010399	-0.372479	7.7413	35.1097	3.1165e-09	1.13267e-07
ENSGALG00000015322	-0.876683	4.21966	35.0919	3.14503e-09	1.13965e-07
ENSGALG00000004255	-1.12889	2.62729	35.0122	3.2765e-09	1.18257e-07
ENSGALG00000016160	-1.12802	2.25363	35.0085	3.28276e-09	1.18257e-07
ENSGALG00000017104	0.523594	4.86125	34.9926	3.30962e-09	1.18874e-07
ENSGALG00000011354	2.53871	-0.289982	34.9766	3.33684e-09	1.19502e-07
ENSGALG00000015681	1.17766	5.81058	34.9419	3.39695e-09	1.213e-07
ENSGALG00000017283	0.687689	4.01495	34.9094	3.45403e-09	1.2298e-07
ENSGALG00000002816	0.848032	6.10391	34.8774	3.51125e-09	1.24655e-07
ENSGALG00000011654	0.698635	7.23997	34.7518	3.74531e-09	1.32375e-07
ENSGALG00000015049	-0.452915	8.37914	34.7492	3.75034e-09	1.32375e-07
ENSGALG00000010721	-0.478314	7.806	34.7208	3.80549e-09	1.33936e-07
ENSGALG00000009492	-0.837665	6.83397	34.6864	3.87334e-09	1.35933e-07
ENSGALG00000016639	0.405616	7.7049	34.5156	4.22839e-09	1.47969e-07
ENSGALG00000017075	-0.914321	3.86403	34.3819	4.52911e-09	1.58042e-07
ENSGALG00000002477	-1.32623	3.14156	34.3396	4.62859e-09	1.61054e-07
ENSGALG00000000837	1.31656	2.61546	34.3116	4.69581e-09	1.62614e-07
ENSGALG00000017091	-0.835818	3.46896	34.3099	4.69997e-09	1.62614e-07
ENSGALG00000002458	-0.658216	5.78249	34.2826	4.76626e-09	1.63985e-07
ENSGALG00000028443	2.12409	0.825168	34.2825	4.76638e-09	1.63985e-07
ENSGALG00000016047	0.745858	3.55672	34.0383	5.40383e-09	1.85395e-07
ENSGALG00000016971	-0.45451	7.14207	33.9779	5.57414e-09	1.90704e-07
ENSGALG00000009698	0.529726	4.34904	33.9557	5.63807e-09	1.92354e-07
ENSGALG00000000165	0.484385	5.22321	33.9488	5.65817e-09	1.92472e-07
ENSGALG00000007054	0.585252	6.64536	33.9437	5.67296e-09	1.92472e-07
ENSGALG00000009454	-0.686859	3.75211	33.8916	5.82691e-09	1.97149e-07
ENSGALG00000026231	0.63134	4.4407	33.772	6.19644e-09	2.09074e-07
ENSGALG00000014627	0.700941	6.45452	33.6526	6.58874e-09	2.217e-07
ENSGALG00000026525	-0.738076	2.49932	33.3058	7.87471e-09	2.63843e-07
ENSGALG00000006564	-0.420703	6.73516	33.3034	7.88427e-09	2.63843e-07
ENSGALG00000002108	1.44725	6.76535	33.2064	8.28779e-09	2.76591e-07
ENSGALG00000016251	-0.597911	6.7283	33.1803	8.39986e-09	2.79569e-07
ENSGALG00000004545	-0.990349	4.45736	33.1297	8.6212e-09	2.86158e-07
ENSGALG00000022718	1.02062	3.8823	32.897	9.71724e-09	3.21667e-07
ENSGALG00000007924	-0.800604	5.90353	32.8161	1.01303e-08	3.34424e-07
ENSGALG00000012684	-0.794385	6.75029	32.8109	1.01572e-08	3.34424e-07
ENSGALG00000015391	-0.558797	5.77153	32.7725	1.03602e-08	3.40193e-07
ENSGALG00000009805	0.950124	4.68914	32.7031	1.07366e-08	3.5088e-07
ENSGALG00000008088	-0.978717	5.18505	32.7019	1.0743e-08	3.5088e-07
ENSGALG00000029072	1.72731	4.1884	32.6419	1.108e-08	3.60927e-07
ENSGALG00000014678	-0.6325	7.25693	32.5685	1.15067e-08	3.7383e-07
ENSGALG00000009957	-0.49824	5.20995	32.5315	1.17278e-08	3.80005e-07
ENSGALG00000002610	-0.627795	4.49536	32.5132	1.18388e-08	3.82589e-07
ENSGALG00000007193	0.932669	6.26856	32.5003	1.19175e-08	3.84119e-07
ENSGALG00000011521	-0.866662	3.00118	32.4821	1.20294e-08	3.86708e-07
ENSGALG00000012658	0.52924	6.40989	32.4311	1.23497e-08	3.95966e-07
ENSGALG00000008589	-0.773739	4.1939	32.4174	1.24365e-08	3.9771e-07
ENSGALG00000004624	0.569933	5.41094	32.3844	1.26496e-08	4.03468e-07
ENSGALG00000009768	-1.43411	5.21669	32.3518	1.28638e-08	4.0854e-07
ENSGALG00000012709	1.06807	3.066	32.3501	1.28753e-08	4.0854e-07
ENSGALG00000005689	-0.523386	7.72978	32.2775	1.33655e-08	4.23e-07
ENSGALG00000008034	0.606797	5.47773	32.2528	1.35365e-08	4.27306e-07
ENSGALG00000027696	-1.55256	3.10146	32.2427	1.36071e-08	4.28431e-07
ENSGALG00000026279	-0.683133	5.69969	32.2	1.39093e-08	4.36383e-07
ENSGALG00000009700	-2.21306	5.72433	32.197	1.39309e-08	4.36383e-07
ENSGALG00000012640	-0.510328	7.21545	32.19	1.39806e-08	4.36824e-07
ENSGALG00000000884	0.737892	5.22925	32.1313	1.44098e-08	4.49087e-07
ENSGALG00000024346	-1.06899	5.47289	32.0964	1.46711e-08	4.56071e-07
ENSGALG00000006367	-0.520761	4.48765	32.0833	1.477e-08	4.57981e-07
ENSGALG00000014582	0.681999	6.47449	32.0515	1.50139e-08	4.63889e-07
ENSGALG00000016852	-0.922949	4.65436	32.0486	1.50362e-08	4.63889e-07
ENSGALG00000006708	0.897389	1.64971	31.9996	1.54206e-08	4.7455e-07
ENSGALG00000005533	-0.551457	6.02249	31.9766	1.56038e-08	4.78987e-07
ENSGALG00000018639	-0.882602	3.6783	31.9472	1.58423e-08	4.85091e-07
ENSGALG00000002374	-1.44831	5.6489	31.9332	1.59569e-08	4.87382e-07
ENSGALG00000022909	0.948692	3.87463	31.8977	1.62513e-08	4.9383e-07
ENSGALG00000008014	-1.33319	5.26109	31.8957	1.62674e-08	4.9383e-07
ENSGALG00000009073	0.503471	6.30426	31.8932	1.6289e-08	4.9383e-07
ENSGALG00000017266	-0.646565	4.63627	31.8509	1.66476e-08	5.03458e-07
ENSGALG00000001730	-1.32716	8.09966	31.8145	1.69622e-08	5.11707e-07
ENSGALG00000026661	-0.850328	8.72209	31.7865	1.72082e-08	5.17851e-07
ENSGALG00000005439	0.449286	6.13445	31.7726	1.73324e-08	5.20312e-07
ENSGALG00000015424	0.76898	2.23848	31.7534	1.75044e-08	5.2419e-07
ENSGALG00000025772	-2.31691	3.8629	31.6202	1.87465e-08	5.60017e-07
ENSGALG00000005588	-1.26813	0.450573	31.6042	1.8902e-08	5.62849e-07
ENSGALG00000028310	1.10025	2.08366	31.601	1.89332e-08	5.62849e-07
ENSGALG00000010909	-1.54101	4.19049	31.5315	1.96232e-08	5.81949e-07
ENSGALG00000026124	-2.17905	0.00486544	31.5172	1.97681e-08	5.83095e-07
ENSGALG00000000943	0.458381	6.60959	31.5138	1.98031e-08	5.83095e-07
ENSGALG00000002699	0.902834	4.5498	31.5136	1.98047e-08	5.83095e-07
ENSGALG00000001545	-0.674043	3.71164	31.3837	2.11746e-08	6.21934e-07
ENSGALG00000010924	0.54791	5.42366	31.3176	2.19084e-08	6.41948e-07
ENSGALG00000011254	0.817	4.9942	31.2362	2.2847e-08	6.67853e-07
ENSGALG00000012131	0.647313	4.89994	31.1525	2.38535e-08	6.95614e-07
ENSGALG00000007240	1.05687	3.91241	31.1313	2.41152e-08	7.00524e-07
ENSGALG00000003970	0.578859	7.43929	31.1296	2.41363e-08	7.00524e-07
ENSGALG00000006729	-2.04519	6.96695	31.1204	2.42508e-08	7.02184e-07
ENSGALG00000015073	-0.398637	6.30973	31.0893	2.46425e-08	7.11843e-07
ENSGALG00000003568	0.625823	3.51949	31.023	2.54987e-08	7.32328e-07
ENSGALG00000026468	0.846041	5.91031	31.0212	2.5523e-08	7.32328e-07
ENSGALG00000012033	0.444741	6.57495	31.0206	2.5531e-08	7.32328e-07
ENSGALG00000023083	0.847471	2.68839	30.9403	2.66091e-08	7.61469e-07
ENSGALG00000017050	0.735868	6.00082	30.9101	2.70266e-08	7.71613e-07
ENSGALG00000010926	-2.69481	8.16704	30.8219	2.82823e-08	8.05585e-07
ENSGALG00000005046	0.705795	3.99284	30.7837	2.88455e-08	8.19722e-07
ENSGALG00000004978	0.356703	6.86748	30.7739	2.89905e-08	8.21933e-07
ENSGALG00000006074	1.27296	1.99756	30.7289	2.96717e-08	8.39303e-07
ENSGALG00000022739	0.809567	4.32983	30.7176	2.98447e-08	8.42254e-07
ENSGALG00000013036	-0.43818	7.29273	30.7039	3.00565e-08	8.46279e-07
ENSGALG00000002466	-0.856573	2.21674	30.6857	3.03397e-08	8.52296e-07
ENSGALG00000006370	-1.89601	2.16506	30.6482	3.09316e-08	8.66235e-07
ENSGALG00000012068	-1.02629	0.674448	30.6453	3.09774e-08	8.66235e-07
ENSGALG00000026858	-0.985679	8.87936	30.5954	3.17853e-08	8.86802e-07
ENSGALG00000014668	0.72386	3.52813	30.554	3.24695e-08	9.02093e-07
ENSGALG00000016357	-0.458563	7.2799	30.5534	3.24807e-08	9.02093e-07
ENSGALG00000012121	-0.592362	5.73566	30.5231	3.29922e-08	9.14227e-07
ENSGALG00000014994	2.10669	5.07446	30.4934	3.35002e-08	9.26207e-07
ENSGALG00000001333	-0.413233	5.3259	30.4728	3.38573e-08	9.33974e-07
ENSGALG00000003297	0.409934	7.39934	30.3721	3.56626e-08	9.81564e-07
ENSGALG00000001938	-0.594852	7.85142	30.3574	3.59327e-08	9.8678e-07
ENSGALG00000026009	-0.551856	6.92583	30.2546	3.78887e-08	1.03786e-06
ENSGALG00000027377	1.55024	2.62788	30.2509	3.79623e-08	1.03786e-06
ENSGALG00000006722	-1.51829	0.453238	30.1672	3.96347e-08	1.08117e-06
ENSGALG00000015140	1.24503	2.0679	30.1473	4.00437e-08	1.0899e-06
ENSGALG00000012117	0.991661	4.46623	30.0467	4.21757e-08	1.14538e-06
ENSGALG00000006469	-2.07691	5.61358	30.0321	4.24963e-08	1.15154e-06
ENSGALG00000001684	0.471156	6.01281	30.0253	4.26452e-08	1.15185e-06
ENSGALG00000003645	-0.670082	5.46463	30.023	4.26959e-08	1.15185e-06
ENSGALG00000014386	-0.66526	7.99123	30.0162	4.28457e-08	1.15335e-06
ENSGALG00000013703	-3.08876	0.761416	29.9783	4.36901e-08	1.1735e-06
ENSGALG00000001841	-1.33556	6.31305	29.8255	4.72733e-08	1.26697e-06
ENSGALG00000012921	-0.374432	5.7485	29.8159	4.75083e-08	1.27048e-06
ENSGALG00000008912	-0.845932	3.99165	29.8098	4.76565e-08	1.27167e-06
ENSGALG00000010579	0.909306	3.86678	29.7389	4.94341e-08	1.31624e-06
ENSGALG00000012766	-1.01641	0.92779	29.7313	4.96259e-08	1.31848e-06
ENSGALG00000001093	0.469743	5.46968	29.726	4.97636e-08	1.31927e-06
ENSGALG00000006981	0.914809	6.45755	29.7165	5.0008e-08	1.32289e-06
ENSGALG00000014300	2.99239	0.906908	29.6902	5.06895e-08	1.33581e-06
ENSGALG00000000208	0.77536	4.32147	29.6855	5.08143e-08	1.33581e-06
ENSGALG00000012735	-1.13403	4.77361	29.6851	5.08236e-08	1.33581e-06
ENSGALG00000027243	1.09044	3.39997	29.677	5.10363e-08	1.33788e-06
ENSGALG00000013480	-0.891966	4.49217	29.6738	5.11207e-08	1.33788e-06
ENSGALG00000014652	-0.410846	6.41064	29.6247	5.24315e-08	1.36926e-06
ENSGALG00000011857	-0.327212	6.7261	29.6176	5.26237e-08	1.37135e-06
ENSGALG00000026795	-0.87759	4.74215	29.5766	5.37504e-08	1.39774e-06
ENSGALG00000005596	-0.352367	6.21624	29.5715	5.38903e-08	1.39841e-06
ENSGALG00000000059	-1.28878	1.37255	29.5265	5.51572e-08	1.42699e-06
ENSGALG00000008354	-0.772522	2.54789	29.5241	5.52248e-08	1.42699e-06
ENSGALG00000013136	-1.09387	4.37337	29.4874	5.62804e-08	1.45043e-06
ENSGALG00000009732	-0.720844	5.04047	29.4844	5.63688e-08	1.45043e-06
ENSGALG00000010185	-0.699453	8.08291	29.457	5.71709e-08	1.46615e-06
ENSGALG00000005635	0.939577	1.53712	29.4554	5.72191e-08	1.46615e-06
ENSGALG00000011799	-0.689424	2.80763	29.3589	6.01407e-08	1.53779e-06
ENSGALG00000001000	-0.875339	10.3143	29.3309	6.10159e-08	1.55692e-06
ENSGALG00000012357	1.21578	2.39331	29.3133	6.15732e-08	1.56788e-06
ENSGALG00000001141	1.15909	2.24866	29.3086	6.17209e-08	1.56838e-06
ENSGALG00000005071	0.537153	5.61823	29.3021	6.19281e-08	1.57038e-06
ENSGALG00000027265	2.02707	0.239359	29.291	6.22853e-08	1.57618e-06
ENSGALG00000012696	-0.470829	6.99825	29.2637	6.31677e-08	1.59521e-06
ENSGALG00000026524	-1.15299	6.69537	29.143	6.72287e-08	1.69427e-06
ENSGALG00000003485	0.623945	5.00637	29.1186	6.80807e-08	1.71222e-06
ENSGALG00000027621	-0.861973	1.43913	29.0884	6.91506e-08	1.73557e-06
ENSGALG00000008551	-0.561699	6.95987	29.0123	7.19208e-08	1.8014e-06
ENSGALG00000002069	-0.682401	4.15995	28.984	7.29783e-08	1.82416e-06
ENSGALG00000010607	-0.633139	4.01353	28.9214	7.53772e-08	1.88029e-06
ENSGALG00000010370	-1.13295	5.86792	28.8643	7.76315e-08	1.93258e-06
ENSGALG00000001030	0.409557	4.71735	28.8262	7.91718e-08	1.96693e-06
ENSGALG00000007011	-1.23517	4.61257	28.7476	8.24519e-08	2.04427e-06
ENSGALG00000016114	-0.809298	4.61833	28.7137	8.39083e-08	2.07618e-06
ENSGALG00000000378	0.724031	4.18412	28.6838	8.52144e-08	2.10425e-06
ENSGALG00000010708	-0.619411	7.76168	28.6464	8.68773e-08	2.14099e-06
ENSGALG00000015474	-1.92629	0.161233	28.6402	8.71524e-08	2.14346e-06
ENSGALG00000009941	-0.431098	6.89133	28.5887	8.95018e-08	2.19683e-06
ENSGALG00000016500	-0.838233	4.52116	28.5061	9.34057e-08	2.28807e-06
ENSGALG00000008708	0.424561	5.8259	28.4402	9.66394e-08	2.36255e-06
ENSGALG00000001677	-1.5029	3.88164	28.3326	1.02163e-07	2.4926e-06
ENSGALG00000003374	0.530254	8.48513	28.2988	1.03959e-07	2.53139e-06
ENSGALG00000008231	-0.426278	6.86596	28.2645	1.05819e-07	2.56475e-06
ENSGALG00000015987	-1.95174	9.09016	28.2637	1.0586e-07	2.56475e-06
ENSGALG00000003472	-0.756289	2.7975	28.262	1.05957e-07	2.56475e-06
ENSGALG00000001866	-2.13675	6.11755	28.2037	1.09193e-07	2.63787e-06
ENSGALG00000013588	-0.770961	7.56492	28.1683	1.1121e-07	2.68131e-06
ENSGALG00000001802	-0.485662	5.98808	28.1125	1.14464e-07	2.75434e-06
ENSGALG00000000449	0.488448	5.83781	28.0311	1.19384e-07	2.86708e-06
ENSGALG00000016391	-0.938106	0.983402	28.0068	1.20889e-07	2.89754e-06
ENSGALG00000021135	0.981799	4.70211	28.0026	1.21155e-07	2.89824e-06
ENSGALG00000016369	-0.726686	6.43416	27.9379	1.2527e-07	2.99085e-06
ENSGALG00000021362	0.781157	2.82869	27.874	1.2948e-07	3.08535e-06
ENSGALG00000027204	-0.702681	4.68686	27.8433	1.31547e-07	3.12853e-06
ENSGALG00000005842	1.22144	2.92714	27.8128	1.33641e-07	3.17217e-06
ENSGALG00000013155	0.924118	2.57699	27.7485	1.38152e-07	3.2729e-06
ENSGALG00000011276	-0.58015	10.3619	27.6653	1.44227e-07	3.40425e-06
ENSGALG00000007210	-0.626093	4.60674	27.665	1.44253e-07	3.40425e-06
ENSGALG00000006662	-1.19097	13.2368	27.633	1.46658e-07	3.45436e-06
ENSGALG00000008733	-0.46023	5.96534	27.6234	1.47385e-07	3.46482e-06
ENSGALG00000014773	-0.608793	7.87399	27.613	1.48179e-07	3.47681e-06
ENSGALG00000010664	1.4885	2.67934	27.6089	1.48491e-07	3.47748e-06
ENSGALG00000008057	0.505154	7.87543	27.5858	1.50277e-07	3.51257e-06
ENSGALG00000005160	-0.464587	8.36515	27.5403	1.53851e-07	3.58927e-06
ENSGALG00000004058	-0.891464	5.03225	27.5189	1.55568e-07	3.62242e-06
ENSGALG00000007717	-1.70241	3.65403	27.4817	1.58589e-07	3.68576e-06
ENSGALG00000001043	0.394719	6.11381	27.4631	1.60118e-07	3.71426e-06
ENSGALG00000016347	-0.367033	5.34008	27.4483	1.61348e-07	3.73572e-06
ENSGALG00000006726	1.28523	5.88352	27.4383	1.62189e-07	3.74809e-06
ENSGALG00000005616	1.16032	0.798727	27.4038	1.65102e-07	3.80824e-06
ENSGALG00000016298	-1.18347	4.52643	27.3774	1.67374e-07	3.85337e-06
ENSGALG00000004531	0.531397	8.1489	27.3672	1.68264e-07	3.86661e-06
ENSGALG00000016056	0.475533	7.87561	27.3526	1.69533e-07	3.88847e-06
ENSGALG00000008525	-0.627929	8.60567	27.3352	1.71068e-07	3.91633e-06
ENSGALG00000015768	0.531616	4.33645	27.3201	1.72408e-07	3.93966e-06
ENSGALG00000000497	-1.96193	1.34103	27.2687	1.77058e-07	4.03102e-06
ENSGALG00000012239	0.369129	5.21094	27.2686	1.77065e-07	4.03102e-06
ENSGALG00000004324	0.431674	5.26368	27.2576	1.7807e-07	4.04638e-06
ENSGALG00000008658	-0.528166	4.08255	27.2389	1.79801e-07	4.07816e-06
ENSGALG00000004267	0.486459	6.83307	27.2276	1.80854e-07	4.09445e-06
ENSGALG00000005060	-0.563636	6.53892	27.2141	1.82122e-07	4.11503e-06
ENSGALG00000013370	-0.574139	4.7713	27.2108	1.82435e-07	4.11503e-06
ENSGALG00000009230	0.597776	5.44919	27.1776	1.85592e-07	4.17855e-06
ENSGALG00000003571	-1.03776	3.22743	27.1471	1.88544e-07	4.23723e-06
ENSGALG00000015713	0.418016	5.95508	27.1295	1.90268e-07	4.26563e-06
ENSGALG00000003371	-0.624697	7.32917	27.1271	1.90504e-07	4.26563e-06
ENSGALG00000005626	-1.34651	5.0177	27.1194	1.9127e-07	4.27496e-06
ENSGALG00000005576	0.531129	9.49923	27.1074	1.92464e-07	4.29381e-06
ENSGALG00000017295	-1.34841	0.812154	27.0575	1.97496e-07	4.39805e-06
ENSGALG00000005803	0.734545	4.84742	27.0476	1.98503e-07	4.41246e-06
ENSGALG00000025738	-1.37251	6.84004	27.0014	2.03311e-07	4.51114e-06
ENSGALG00000007659	-0.528444	8.69651	26.9953	2.0395e-07	4.51715e-06
ENSGALG00000002272	0.635526	5.06861	26.9864	2.04897e-07	4.52992e-06
ENSGALG00000010129	-0.741764	4.12205	26.9819	2.05374e-07	4.53229e-06
ENSGALG00000026728	-0.793726	7.09116	26.9584	2.07886e-07	4.57946e-06
ENSGALG00000013462	0.424527	5.97645	26.9513	2.08647e-07	4.58799e-06
ENSGALG00000006880	0.360656	6.56565	26.932	2.10744e-07	4.6258e-06
ENSGALG00000010555	0.468712	6.95399	26.9272	2.11268e-07	4.629e-06
ENSGALG00000000610	0.595482	4.29933	26.8917	2.1518e-07	4.7063e-06
ENSGALG00000013489	0.59545	4.1066	26.8762	2.16913e-07	4.73575e-06
ENSGALG00000026301	-1.2666	3.23125	26.8058	2.24958e-07	4.90265e-06
ENSGALG00000014013	-0.611448	6.56599	26.797	2.25993e-07	4.908e-06
ENSGALG00000027617	-0.56971	3.01966	26.7969	2.26005e-07	4.908e-06
ENSGALG00000000721	0.476395	6.78975	26.7851	2.27384e-07	4.9292e-06
ENSGALG00000011941	-0.526113	6.6642	26.7816	2.27795e-07	4.92939e-06
ENSGALG00000002893	-1.35207	4.37974	26.7321	2.33701e-07	5.04827e-06
ENSGALG00000027051	-2.02324	1.7321	26.7219	2.34944e-07	5.06619e-06
ENSGALG00000010868	0.690884	4.21684	26.6884	2.39046e-07	5.14559e-06
ENSGALG00000001936	-1.1337	0.862425	26.6791	2.40209e-07	5.16153e-06
ENSGALG00000001331	-0.606462	8.35931	26.6449	2.44494e-07	5.24441e-06
ENSGALG00000006757	-1.46697	2.68705	26.6136	2.48485e-07	5.32072e-06
ENSGALG00000000720	-0.447231	5.39164	26.5711	2.54018e-07	5.42815e-06
ENSGALG00000006264	0.498243	7.6783	26.5683	2.54389e-07	5.42815e-06
ENSGALG00000003802	1.02858	3.45367	26.5322	2.59176e-07	5.52067e-06
ENSGALG00000002631	1.00622	2.11824	26.5108	2.62063e-07	5.57248e-06
ENSGALG00000008096	0.49961	6.18141	26.4914	2.64709e-07	5.61899e-06
ENSGALG00000012877	0.769405	7.52492	26.4856	2.65506e-07	5.62615e-06
ENSGALG00000016141	-0.505902	5.74072	26.4578	2.69356e-07	5.69789e-06
ENSGALG00000012964	0.351645	6.97787	26.4255	2.73894e-07	5.78389e-06
ENSGALG00000007781	1.2728	3.18803	26.4046	2.76887e-07	5.83703e-06
ENSGALG00000016605	-0.928721	3.95942	26.349	2.8496e-07	5.99689e-06
ENSGALG00000016359	0.509654	5.35698	26.329	2.87928e-07	6.04896e-06
ENSGALG00000015151	-1.46094	3.19951	26.3227	2.88875e-07	6.05847e-06
ENSGALG00000000438	-0.919368	6.94226	26.3154	2.8997e-07	6.07103e-06
ENSGALG00000006472	-0.822361	4.82052	26.3039	2.91706e-07	6.09694e-06
ENSGALG00000027768	0.545493	6.58894	26.2857	2.94462e-07	6.14408e-06
ENSGALG00000005195	0.44853	6.25311	26.2804	2.95272e-07	6.1505e-06
ENSGALG00000017077	-1.2393	6.66551	26.2534	2.9943e-07	6.22651e-06
ENSGALG00000015399	0.790362	3.11967	26.2348	3.02321e-07	6.27598e-06
ENSGALG00000004294	0.686666	5.99295	26.2233	3.04132e-07	6.30289e-06
ENSGALG00000005701	0.684512	6.90435	26.2009	3.07672e-07	6.36549e-06
ENSGALG00000016485	-0.853047	7.53119	26.1861	3.10051e-07	6.40388e-06
ENSGALG00000014078	0.5152	5.32267	26.177	3.11511e-07	6.42322e-06
ENSGALG00000015607	0.516682	4.53523	26.1731	3.12146e-07	6.42548e-06
ENSGALG00000026166	-0.662541	5.81514	26.1397	3.17582e-07	6.52075e-06
ENSGALG00000008793	-0.472696	7.91074	26.1356	3.18262e-07	6.52075e-06
ENSGALG00000003420	-0.450727	4.78727	26.1334	3.18622e-07	6.52075e-06
ENSGALG00000001085	-0.372036	6.87541	26.1304	3.19122e-07	6.52075e-06
ENSGALG00000004527	-1.30721	4.71372	26.1271	3.19674e-07	6.52075e-06
ENSGALG00000027058	-0.487698	8.15782	26.1253	3.19968e-07	6.52075e-06
ENSGALG00000010543	0.392334	7.25977	26.0991	3.2433e-07	6.59866e-06
ENSGALG00000021238	1.04266	4.56655	26.047	3.33213e-07	6.76814e-06
ENSGALG00000008661	-3.26245	6.02468	25.9746	3.45945e-07	7.01511e-06
ENSGALG00000000106	-0.600172	5.81655	25.8765	3.63975e-07	7.36854e-06
ENSGALG00000004345	-0.541501	4.03271	25.8564	3.67779e-07	7.43326e-06
ENSGALG00000000433	-0.523531	5.74729	25.8474	3.69499e-07	7.45572e-06
ENSGALG00000010905	0.504481	5.54134	25.8378	3.71351e-07	7.48077e-06
ENSGALG00000001558	-0.653186	4.27697	25.7925	3.80167e-07	7.64203e-06
ENSGALG00000028649	-0.529956	5.5826	25.7903	3.80604e-07	7.64203e-06
ENSGALG00000004300	-0.586149	6.98163	25.7773	3.83159e-07	7.68073e-06
ENSGALG00000000860	-0.70729	5.91021	25.6725	4.04558e-07	8.09645e-06
ENSGALG00000003081	0.568375	9.08322	25.5996	4.2012e-07	8.38249e-06
ENSGALG00000006413	-2.50669	1.19055	25.5992	4.2022e-07	8.38249e-06
ENSGALG00000015347	-1.50315	-0.449514	25.5774	4.24991e-07	8.46388e-06
ENSGALG00000008420	0.583102	5.64561	25.5516	4.30703e-07	8.55147e-06
ENSGALG00000005955	0.405359	9.2536	25.5513	4.30785e-07	8.55147e-06
ENSGALG00000006917	-0.874817	7.06044	25.5422	4.32811e-07	8.57778e-06
ENSGALG00000028005	-1.12895	6.50871	25.4843	4.45998e-07	8.81223e-06
ENSGALG00000003870	-0.362133	4.83533	25.4839	4.46079e-07	8.81223e-06
ENSGALG00000002810	0.632134	4.30068	25.4628	4.50996e-07	8.89501e-06
ENSGALG00000011136	1.77725	-0.421108	25.3926	4.67703e-07	9.20969e-06
ENSGALG00000003604	-0.652271	5.8589	25.3782	4.71219e-07	9.26403e-06
ENSGALG00000001962	0.446435	8.34764	25.3605	4.75564e-07	9.33447e-06
ENSGALG00000009556	0.50383	4.61515	25.348	4.7866e-07	9.3802e-06
ENSGALG00000004023	-0.793299	2.56433	25.3305	4.83003e-07	9.45018e-06
ENSGALG00000005134	0.505215	6.53481	25.288	4.93773e-07	9.6455e-06
ENSGALG00000015180	1.01174	5.92493	25.276	4.96859e-07	9.69033e-06
ENSGALG00000028376	1.17906	3.1786	25.2611	5.00714e-07	9.74999e-06
ENSGALG00000023772	-1.21601	6.1304	25.2433	5.05338e-07	9.82441e-06
ENSGALG00000026715	-0.336724	6.36092	25.2342	5.07746e-07	9.85558e-06
ENSGALG00000004021	0.481618	5.93314	25.1652	5.26242e-07	1.01984e-05
ENSGALG00000002362	-0.468482	6.95482	25.1535	5.29446e-07	1.02443e-05
ENSGALG00000009916	-0.364184	6.50579	25.1063	5.4254e-07	1.04688e-05
ENSGALG00000008827	0.585466	5.84168	25.1056	5.42759e-07	1.04688e-05
ENSGALG00000028439	-0.573214	5.44745	25.0908	5.46937e-07	1.0519e-05
ENSGALG00000028876	-0.559855	3.82186	25.0903	5.47076e-07	1.0519e-05
ENSGALG00000013146	0.611522	7.38055	25.0811	5.49701e-07	1.05529e-05
ENSGALG00000000309	0.752288	6.01336	25.0335	5.63418e-07	1.07993e-05
ENSGALG00000026521	0.697049	3.50237	25.0217	5.669e-07	1.08491e-05
ENSGALG00000010613	0.56117	8.18662	25.0045	5.7197e-07	1.0929e-05
ENSGALG00000000620	-1.13157	3.8764	24.9895	5.76439e-07	1.09972e-05
ENSGALG00000028227	-0.298251	6.93513	24.9846	5.77907e-07	1.10081e-05
ENSGALG00000015546	0.7296	5.25917	24.9427	5.90601e-07	1.12324e-05
ENSGALG00000001073	0.983565	1.93877	24.939	5.91717e-07	1.12362e-05
ENSGALG00000005107	0.457629	7.18327	24.8832	6.09095e-07	1.15483e-05
ENSGALG00000008469	-0.767304	9.98812	24.8195	6.2957e-07	1.1918e-05
ENSGALG00000006401	-0.641959	5.64221	24.7568	6.50405e-07	1.22935e-05
ENSGALG00000027709	-1.16923	2.59186	24.7125	6.655e-07	1.25594e-05
ENSGALG00000003845	0.538155	5.44322	24.6811	6.76451e-07	1.27464e-05
ENSGALG00000002102	-0.904166	0.835832	24.6688	6.8076e-07	1.28079e-05
ENSGALG00000016166	0.713707	6.97444	24.6589	6.84271e-07	1.28542e-05
ENSGALG00000005069	-0.7478	6.61152	24.6491	6.87768e-07	1.28905e-05
ENSGALG00000005473	0.699216	4.0878	24.6476	6.88306e-07	1.28905e-05
ENSGALG00000009330	-0.496981	7.12607	24.6196	6.98396e-07	1.30595e-05
ENSGALG00000010646	0.791753	3.37392	24.6119	7.0116e-07	1.30912e-05
ENSGALG00000006344	0.727775	5.80514	24.599	7.05879e-07	1.31592e-05
ENSGALG00000008539	-0.552549	4.40642	24.5895	7.09368e-07	1.32042e-05
ENSGALG00000007025	-0.60986	4.59894	24.577	7.13978e-07	1.32698e-05
ENSGALG00000014925	-1.02801	5.16409	24.5321	7.30826e-07	1.35624e-05
ENSGALG00000003301	-0.796523	2.87504	24.522	7.34658e-07	1.36128e-05
ENSGALG00000004493	-0.312907	6.84027	24.5138	7.37795e-07	1.36314e-05
ENSGALG00000003403	1.4655	0.386753	24.5136	7.37887e-07	1.36314e-05
ENSGALG00000018370	-0.35716	13.4633	24.4295	7.70783e-07	1.42177e-05
ENSGALG00000006715	-0.844215	7.83615	24.3992	7.83031e-07	1.44172e-05
ENSGALG00000014723	0.395061	5.10278	24.3969	7.83952e-07	1.44172e-05
ENSGALG00000014286	0.466189	7.05491	24.3779	7.91716e-07	1.45381e-05
ENSGALG00000007769	0.578697	4.51197	24.3281	8.12435e-07	1.48868e-05
ENSGALG00000010628	0.361606	6.27597	24.3265	8.13133e-07	1.48868e-05
ENSGALG00000010850	4.2275	-0.926244	24.3197	8.1599e-07	1.49168e-05
ENSGALG00000018875	-2.31849	1.42484	24.3166	8.17335e-07	1.49191e-05
ENSGALG00000010526	-0.295838	8.04997	24.3127	8.18958e-07	1.49265e-05
ENSGALG00000001028	0.73023	3.57385	24.2947	8.26673e-07	1.50331e-05
ENSGALG00000003426	1.09688	2.14121	24.2924	8.27657e-07	1.50331e-05
ENSGALG00000012554	-0.99906	1.69365	24.2904	8.28489e-07	1.50331e-05
ENSGALG00000000583	1.32236	6.64676	24.2732	8.35931e-07	1.51457e-05
ENSGALG00000008700	0.464981	7.21542	24.2341	8.53082e-07	1.54336e-05
ENSGALG00000015090	-0.747349	7.46995	24.2288	8.55441e-07	1.54535e-05
ENSGALG00000018503	2.41277	-0.81832	24.215	8.61573e-07	1.55413e-05
ENSGALG00000004370	1.10248	0.993651	24.1757	8.79354e-07	1.58387e-05
ENSGALG00000001136	1.30063	0.0824251	24.1424	8.94679e-07	1.60911e-05
ENSGALG00000005858	-0.770783	7.2736	24.1386	8.96468e-07	1.60996e-05
ENSGALG00000001916	-0.495106	4.82427	24.1053	9.12074e-07	1.63559e-05
ENSGALG00000003476	-0.762343	7.83792	24.0855	9.21512e-07	1.6501e-05
ENSGALG00000005698	0.260026	6.67678	24.0678	9.30003e-07	1.66248e-05
ENSGALG00000002207	-1.14658	5.45869	24.0655	9.3114e-07	1.66248e-05
ENSGALG00000003985	0.411479	5.4584	24.0566	9.35458e-07	1.66776e-05
ENSGALG00000024075	-1.60015	1.66923	24.0084	9.5914e-07	1.70749e-05
ENSGALG00000003381	0.632638	7.4191	23.9719	9.77499e-07	1.73765e-05
ENSGALG00000004537	0.657219	4.07965	23.9635	9.81798e-07	1.74276e-05
ENSGALG00000015615	-1.05579	3.54573	23.944	9.91808e-07	1.75798e-05
ENSGALG00000026360	-0.753986	5.34475	23.9213	1.00354e-06	1.77621e-05
ENSGALG00000001271	-1.26584	1.53382	23.9109	1.00899e-06	1.78328e-05
ENSGALG00000016165	1.92589	0.543424	23.8619	1.03501e-06	1.82663e-05
ENSGALG00000009858	0.676657	5.23661	23.8517	1.0405e-06	1.83367e-05
ENSGALG00000002030	-0.399964	6.43865	23.798	1.06995e-06	1.88252e-05
ENSGALG00000011937	0.343863	7.82496	23.7956	1.07129e-06	1.88252e-05
ENSGALG00000009129	-0.432777	7.37516	23.7806	1.07966e-06	1.8945e-05
ENSGALG00000026794	1.39831	1.63034	23.7631	1.08952e-06	1.90789e-05
ENSGALG00000003428	0.365336	6.48388	23.7615	1.0904e-06	1.90789e-05
ENSGALG00000006862	-0.742518	6.34798	23.7237	1.11202e-06	1.94294e-05
ENSGALG00000028595	-0.967865	1.38191	23.6861	1.13401e-06	1.97854e-05
ENSGALG00000015995	0.681639	6.89972	23.667	1.14529e-06	1.99537e-05
ENSGALG00000028284	2.18472	2.30868	23.637	1.16331e-06	2.0239e-05
ENSGALG00000013784	-0.558417	3.91245	23.6242	1.17104e-06	2.03445e-05
ENSGALG00000008497	-0.769564	9.94152	23.5423	1.22197e-06	2.11993e-05
ENSGALG00000011124	0.445297	7.16889	23.5285	1.23077e-06	2.13218e-05
ENSGALG00000002888	0.601482	4.92663	23.5095	1.24297e-06	2.15026e-05
ENSGALG00000013934	1.02921	2.23197	23.3998	1.31591e-06	2.27324e-05
ENSGALG00000009901	0.521242	4.5181	23.3896	1.32294e-06	2.28216e-05
ENSGALG00000014811	-0.536319	6.72201	23.3812	1.32873e-06	2.28892e-05
ENSGALG00000019077	0.675298	4.54508	23.3777	1.33113e-06	2.28892e-05
ENSGALG00000001171	0.887801	1.83609	23.3758	1.33246e-06	2.28892e-05
ENSGALG00000008386	-0.520125	6.35928	23.358	1.34481e-06	2.3069e-05
ENSGALG00000005817	-0.62729	6.45483	23.3507	1.34995e-06	2.31248e-05
ENSGALG00000006090	0.404795	6.15221	23.3379	1.35899e-06	2.32471e-05
ENSGALG00000026318	1.43222	1.29379	23.3276	1.36623e-06	2.33383e-05
ENSGALG00000028661	-0.942046	1.23396	23.3175	1.37345e-06	2.34289e-05
ENSGALG00000012551	0.298367	7.08102	23.305	1.38238e-06	2.35486e-05
ENSGALG00000029123	0.936461	0.612902	23.2816	1.39935e-06	2.38044e-05
ENSGALG00000018373	-0.319554	15.2448	23.2583	1.41635e-06	2.40603e-05
ENSGALG00000027482	-0.819085	3.60337	23.2338	1.43453e-06	2.43354e-05
ENSGALG00000004745	0.52826	5.88364	23.2162	1.44776e-06	2.45257e-05
ENSGALG00000015144	-0.735337	7.54815	23.1996	1.46026e-06	2.47034e-05
ENSGALG00000007288	-0.575458	7.60583	23.1642	1.48742e-06	2.51281e-05
ENSGALG00000005415	0.858744	3.58414	23.1563	1.4935e-06	2.51961e-05
ENSGALG00000005796	-0.412371	8.71925	23.0799	1.55408e-06	2.6182e-05
ENSGALG00000003391	-0.481028	5.37589	23.0752	1.55785e-06	2.62095e-05
ENSGALG00000003398	0.327828	7.09276	23.0689	1.56297e-06	2.62596e-05
ENSGALG00000015842	0.919228	3.49023	23.0389	1.58754e-06	2.66175e-05
ENSGALG00000004384	0.439399	5.36418	23.0376	1.58862e-06	2.66175e-05
ENSGALG00000010470	0.877702	7.71767	23.033	1.59242e-06	2.66448e-05
ENSGALG00000004638	0.553314	5.96247	23.0214	1.6021e-06	2.67701e-05
ENSGALG00000008425	0.542707	5.16799	22.9375	1.67358e-06	2.79265e-05
ENSGALG00000011932	0.409183	4.63871	22.923	1.68619e-06	2.80986e-05
ENSGALG00000009564	-0.84531	3.57206	22.9023	1.70446e-06	2.83644e-05
ENSGALG00000003714	0.815229	1.13728	22.892	1.71364e-06	2.84786e-05
ENSGALG00000016109	1.18068	1.64879	22.8523	1.74944e-06	2.90341e-05
ENSGALG00000006584	-0.662924	4.29101	22.8434	1.75752e-06	2.91288e-05
ENSGALG00000001727	1.92582	1.66652	22.821	1.77817e-06	2.9431e-05
ENSGALG00000025915	-0.434758	6.4836	22.8174	1.78149e-06	2.94463e-05
ENSGALG00000016675	0.827287	1.4346	22.7994	1.79821e-06	2.96826e-05
ENSGALG00000002928	0.372315	6.62703	22.766	1.82977e-06	3.01628e-05
ENSGALG00000003433	-0.67284	3.50259	22.7477	1.8473e-06	3.04109e-05
ENSGALG00000014071	0.415812	9.26897	22.7449	1.84999e-06	3.04143e-05
ENSGALG00000012230	-0.468757	3.56586	22.7332	1.86124e-06	3.05583e-05
ENSGALG00000015136	0.347989	5.85235	22.6871	1.90644e-06	3.12585e-05
ENSGALG00000005928	1.13366	2.84297	22.6603	1.9332e-06	3.16548e-05
ENSGALG00000007479	-0.366241	6.54092	22.642	1.95169e-06	3.19149e-05
ENSGALG00000028267	-0.426022	8.11907	22.6278	1.9662e-06	3.21093e-05
ENSGALG00000008996	-0.557811	5.63653	22.6231	1.97098e-06	3.21446e-05
ENSGALG00000011623	0.666491	5.82866	22.6013	1.99345e-06	3.24678e-05
ENSGALG00000001883	1.38128	2.42644	22.5835	2.01206e-06	3.26896e-05
ENSGALG00000015271	-0.669498	7.34674	22.5832	2.01241e-06	3.26896e-05
ENSGALG00000023793	1.05891	1.97446	22.5552	2.0419e-06	3.31248e-05
ENSGALG00000010678	-0.359124	7.01441	22.5261	2.07304e-06	3.35854e-05
ENSGALG00000010312	1.10394	4.09143	22.5036	2.09753e-06	3.39373e-05
ENSGALG00000005103	0.483538	3.81933	22.4997	2.1018e-06	3.39616e-05
ENSGALG00000004481	0.540156	4.88672	22.4846	2.11831e-06	3.41832e-05
ENSGALG00000004346	2.03762	0.544929	22.4609	2.14469e-06	3.45542e-05
ENSGALG00000012704	-0.535718	6.87558	22.4589	2.14694e-06	3.45542e-05
ENSGALG00000014031	-0.452297	4.1668	22.4413	2.16661e-06	3.4786e-05
ENSGALG00000001153	0.605438	2.826	22.441	2.16702e-06	3.4786e-05
ENSGALG00000000935	-0.526064	7.65236	22.4343	2.17452e-06	3.48606e-05
ENSGALG00000003539	0.368659	7.0681	22.4139	2.19775e-06	3.5187e-05
ENSGALG00000024266	-1.12315	3.91002	22.4032	2.21011e-06	3.53386e-05
ENSGALG00000006681	1.05022	1.7908	22.3809	2.23586e-06	3.57038e-05
ENSGALG00000012936	-0.93326	8.54705	22.3454	2.27754e-06	3.6322e-05
ENSGALG00000007289	0.399475	8.15466	22.32	2.30793e-06	3.67588e-05
ENSGALG00000000761	0.844025	2.92524	22.3117	2.31792e-06	3.67937e-05
ENSGALG00000006697	0.436646	7.25832	22.3109	2.31882e-06	3.67937e-05
ENSGALG00000017027	-0.677636	1.99895	22.3107	2.31913e-06	3.67937e-05
ENSGALG00000010046	-0.364536	6.29475	22.3059	2.32495e-06	3.68113e-05
ENSGALG00000012823	0.705285	5.5502	22.3048	2.32626e-06	3.68113e-05
ENSGALG00000001208	-0.830741	5.83604	22.2478	2.39632e-06	3.78712e-05
ENSGALG00000000357	-0.981201	6.82545	22.2392	2.40706e-06	3.7952e-05
ENSGALG00000011784	-2.18207	1.44181	22.2388	2.40764e-06	3.7952e-05
ENSGALG00000002024	-0.710105	6.42303	22.2213	2.42963e-06	3.82494e-05
ENSGALG00000016266	0.714934	4.36878	22.2089	2.44541e-06	3.84485e-05
ENSGALG00000015421	0.453606	4.58628	22.1986	2.45858e-06	3.8606e-05
ENSGALG00000003821	1.33158	3.1261	22.1776	2.4855e-06	3.89788e-05
ENSGALG00000001701	-0.42694	4.93967	22.1694	2.4962e-06	3.90965e-05
ENSGALG00000016751	-0.810246	7.87237	22.1368	2.539e-06	3.9716e-05
ENSGALG00000019617	-0.338706	5.17886	22.0937	2.59664e-06	4.05659e-05
ENSGALG00000007697	0.500119	6.94154	22.0879	2.60445e-06	4.06361e-05
ENSGALG00000016761	-1.45633	0.74654	22.083	2.61117e-06	4.06891e-05
ENSGALG00000008286	0.399355	5.41974	22.0786	2.61705e-06	4.07121e-05
ENSGALG00000009569	-0.751114	7.54669	22.077	2.6193e-06	4.07121e-05
ENSGALG00000005304	-0.386351	5.47668	22.0628	2.63869e-06	4.09615e-05
ENSGALG00000006348	-0.636962	6.96063	22.0276	2.68751e-06	4.16666e-05
ENSGALG00000007691	0.849928	4.49551	22.0059	2.71812e-06	4.20879e-05
ENSGALG00000026716	1.76441	1.54398	21.999	2.72797e-06	4.21871e-05
ENSGALG00000000681	0.725551	4.05832	21.9962	2.73191e-06	4.21948e-05
ENSGALG00000012059	0.382278	5.01206	21.9913	2.73886e-06	4.22488e-05
ENSGALG00000014012	0.443829	5.66471	21.9873	2.74466e-06	4.2285e-05
ENSGALG00000017073	-0.651107	2.37043	21.961	2.78252e-06	4.28145e-05
ENSGALG00000025748	0.727455	3.69646	21.9516	2.7962e-06	4.2971e-05
ENSGALG00000010284	-0.297177	7.0907	21.936	2.81889e-06	4.32654e-05
ENSGALG00000026311	-0.7066	2.38436	21.9331	2.82325e-06	4.3278e-05
ENSGALG00000008166	-2.08143	-0.525072	21.9252	2.83483e-06	4.34012e-05
ENSGALG00000015209	-1.00175	5.3746	21.8849	2.89498e-06	4.42668e-05
ENSGALG00000011141	0.744541	3.56239	21.8613	2.93083e-06	4.47591e-05
ENSGALG00000016015	-0.35143	6.7453	21.854	2.9421e-06	4.48752e-05
ENSGALG00000013837	0.458288	5.87115	21.8344	2.97229e-06	4.52794e-05
ENSGALG00000015898	0.67603	5.09923	21.8319	2.97614e-06	4.52817e-05
ENSGALG00000013829	0.601959	5.53883	21.8283	2.98169e-06	4.53098e-05
ENSGALG00000016027	-0.415225	7.37027	21.8222	2.99115e-06	4.53973e-05
ENSGALG00000020510	-0.499514	5.00745	21.8139	3.00411e-06	4.55376e-05
ENSGALG00000002963	-0.646734	3.90373	21.7371	3.12683e-06	4.73391e-05
ENSGALG00000020741	0.386741	5.10006	21.7062	3.17757e-06	4.8048e-05
ENSGALG00000016092	0.677202	2.39455	21.6918	3.20153e-06	4.83304e-05
ENSGALG00000014979	0.588984	6.01303	21.6899	3.20474e-06	4.83304e-05
ENSGALG00000010356	0.843855	3.76739	21.6879	3.20808e-06	4.83304e-05
ENSGALG00000008803	0.692347	3.31761	21.6701	3.23795e-06	4.87204e-05
ENSGALG00000011679	0.442157	4.61879	21.6592	3.25643e-06	4.89383e-05
ENSGALG00000002896	-0.446495	5.97342	21.6477	3.276e-06	4.90934e-05
ENSGALG00000013399	0.504903	6.55401	21.6462	3.27863e-06	4.90934e-05
ENSGALG00000013532	0.338688	7.56324	21.6461	3.27877e-06	4.90934e-05
ENSGALG00000023872	0.545111	7.59025	21.6348	3.29813e-06	4.9323e-05
ENSGALG00000015905	-0.847447	3.89493	21.6141	3.33392e-06	4.97974e-05
ENSGALG00000015438	0.592712	4.54148	21.586	3.38315e-06	5.04711e-05
ENSGALG00000008460	-0.462199	6.50222	21.5533	3.44134e-06	5.12768e-05
ENSGALG00000011693	0.37448	6.20096	21.5386	3.46777e-06	5.16078e-05
ENSGALG00000014355	-0.639823	6.21837	21.5257	3.49111e-06	5.18921e-05
ENSGALG00000017012	0.907489	2.8856	21.503	3.53278e-06	5.24479e-05
ENSGALG00000021171	-1.01833	3.92369	21.4861	3.56399e-06	5.27989e-05
ENSGALG00000013964	0.58215	5.59061	21.4856	3.56504e-06	5.27989e-05
ENSGALG00000009428	0.35731	7.2334	21.4787	3.57772e-06	5.29226e-05
ENSGALG00000016851	-0.670871	6.58134	21.4755	3.58381e-06	5.29487e-05
ENSGALG00000005547	-0.736052	5.46388	21.4628	3.60761e-06	5.32362e-05
ENSGALG00000011558	0.783198	4.83248	21.4237	3.6819e-06	5.4267e-05
ENSGALG00000021345	0.91121	2.72474	21.4133	3.70197e-06	5.44973e-05
ENSGALG00000010497	-1.475	4.82248	21.3577	3.81092e-06	5.60338e-05
ENSGALG00000015352	0.741719	4.73153	21.3528	3.82056e-06	5.61039e-05
ENSGALG00000014688	-0.647556	6.66898	21.3507	3.82485e-06	5.61039e-05
ENSGALG00000027002	1.53101	-0.0666363	21.3428	3.84069e-06	5.62689e-05
ENSGALG00000015984	-0.315518	6.04741	21.3298	3.86669e-06	5.65594e-05
ENSGALG00000016511	-0.914543	5.7603	21.3283	3.86976e-06	5.65594e-05
ENSGALG00000015574	1.42077	0.821903	21.3184	3.88971e-06	5.67832e-05
ENSGALG00000011068	0.561835	7.51698	21.3122	3.90247e-06	5.68904e-05
ENSGALG00000012354	-0.557705	3.18429	21.3103	3.90634e-06	5.68904e-05
ENSGALG00000017021	2.31412	1.13256	21.3037	3.91975e-06	5.7018e-05
ENSGALG00000025919	0.781376	7.28817	21.2958	3.93589e-06	5.71848e-05
ENSGALG00000001603	-0.572155	6.03536	21.2755	3.97776e-06	5.77246e-05
ENSGALG00000012812	-0.522043	4.30706	21.2579	4.0146e-06	5.81903e-05
ENSGALG00000026928	-0.926918	5.36949	21.2265	4.08075e-06	5.90792e-05
ENSGALG00000011341	1.28517	3.53712	21.2155	4.10424e-06	5.93491e-05
ENSGALG00000026499	-0.677339	2.93446	21.1974	4.14321e-06	5.98421e-05
ENSGALG00000000115	1.18464	0.76797	21.1606	4.22365e-06	6.0932e-05
ENSGALG00000016834	0.480721	5.80655	21.1544	4.23723e-06	6.1056e-05
ENSGALG00000016456	-0.673997	6.05859	21.1336	4.28344e-06	6.16493e-05
ENSGALG00000006705	-0.52062	7.92453	21.1312	4.28896e-06	6.16564e-05
ENSGALG00000002038	-0.531603	3.41138	21.1154	4.32444e-06	6.20935e-05
ENSGALG00000016776	0.489032	6.43365	21.1104	4.33567e-06	6.21818e-05
ENSGALG00000014845	-0.8572	2.36179	21.0713	4.42516e-06	6.33911e-05
ENSGALG00000006040	-0.350845	5.64671	21.069	4.43048e-06	6.33932e-05
ENSGALG00000015368	0.302329	6.54837	21.0585	4.45465e-06	6.36236e-05
ENSGALG00000019794	-0.489683	4.35888	21.0575	4.45698e-06	6.36236e-05
ENSGALG00000016682	-3.5375	0.45107	21.0512	4.47163e-06	6.37584e-05
ENSGALG00000010175	0.536287	4.23887	21.0373	4.50419e-06	6.41322e-05
ENSGALG00000009114	-1.22789	3.21722	21.0356	4.50831e-06	6.41322e-05
ENSGALG00000015968	-0.587288	6.64304	21.0242	4.53509e-06	6.44383e-05
ENSGALG00000005430	0.546521	4.29528	21.0096	4.5699e-06	6.48577e-05
ENSGALG00000008603	0.883673	3.7867	20.9855	4.62777e-06	6.5603e-05
ENSGALG00000023616	-0.912711	5.69705	20.9435	4.73032e-06	6.69792e-05
ENSGALG00000001332	-0.449575	4.21162	20.9357	4.74958e-06	6.71742e-05
ENSGALG00000028487	-1.19589	1.20905	20.9241	4.77854e-06	6.75059e-05
ENSGALG00000006958	-0.728249	3.21911	20.9051	4.82614e-06	6.80224e-05
ENSGALG00000015744	-0.362164	7.17662	20.905	4.82621e-06	6.80224e-05
ENSGALG00000010960	0.470201	4.84246	20.7864	5.13458e-06	7.22854e-05
ENSGALG00000000947	-1.09884	9.48283	20.7838	5.14151e-06	7.22998e-05
ENSGALG00000016139	0.481888	6.31666	20.7688	5.18191e-06	7.27844e-05
ENSGALG00000001589	-0.537048	3.7037	20.7481	5.23826e-06	7.34917e-05
ENSGALG00000008378	0.342608	6.14532	20.7371	5.26841e-06	7.38301e-05
ENSGALG00000003396	0.759929	5.79694	20.7015	5.36737e-06	7.51309e-05
ENSGALG00000010293	-1.04552	1.17297	20.6945	5.38704e-06	7.53202e-05
ENSGALG00000009320	0.616027	3.67196	20.6807	5.42602e-06	7.57787e-05
ENSGALG00000000750	0.568942	5.41301	20.6726	5.44914e-06	7.6015e-05
ENSGALG00000001758	0.447882	5.06844	20.6214	5.59658e-06	7.79828e-05
ENSGALG00000000908	-0.419439	6.14788	20.613	5.62117e-06	7.82364e-05
ENSGALG00000005903	1.06455	2.31496	20.6034	5.64946e-06	7.8541e-05
ENSGALG00000008785	-0.270033	5.94984	20.5987	5.66357e-06	7.86176e-05
ENSGALG00000017044	-0.468538	5.42863	20.5972	5.66781e-06	7.86176e-05
ENSGALG00000005080	-0.316724	5.08302	20.594	5.67741e-06	7.86617e-05
ENSGALG00000010017	-0.431075	7.15538	20.577	5.7279e-06	7.92716e-05
ENSGALG00000012048	-0.399937	4.68496	20.5676	5.75613e-06	7.95723e-05
ENSGALG00000011094	-0.541293	6.01859	20.5504	5.80827e-06	8.02026e-05
ENSGALG00000026049	0.469986	5.64035	20.5043	5.94979e-06	8.20642e-05
ENSGALG00000003830	0.36224	6.69592	20.4979	5.9697e-06	8.22463e-05
ENSGALG00000011184	-0.3097	6.75948	20.464	6.07629e-06	8.36206e-05
ENSGALG00000011645	0.472282	5.25618	20.4594	6.09084e-06	8.37268e-05
ENSGALG00000013297	0.592994	4.72211	20.4326	6.17695e-06	8.48153e-05
ENSGALG00000006568	0.268127	5.99679	20.4026	6.27436e-06	8.60564e-05
ENSGALG00000004162	-1.38261	2.89448	20.3863	6.32813e-06	8.66968e-05
ENSGALG00000005649	0.747958	1.8781	20.3553	6.43143e-06	8.80136e-05
ENSGALG00000009031	-0.315674	6.86738	20.3211	6.54762e-06	8.95036e-05
ENSGALG00000022882	0.45494	7.09008	20.3034	6.60848e-06	9.02348e-05
ENSGALG00000005245	0.982355	3.52824	20.3004	6.61879e-06	9.02749e-05
ENSGALG00000018819	0.56286	4.15856	20.2913	6.65025e-06	9.06031e-05
ENSGALG00000002445	-0.595529	7.72107	20.2747	6.70805e-06	9.12891e-05
ENSGALG00000015240	-0.331935	5.68525	20.2571	6.77024e-06	9.20331e-05
ENSGALG00000016480	0.369734	7.68265	20.2429	6.82047e-06	9.26132e-05
ENSGALG00000014408	0.508892	5.44707	20.2085	6.9442e-06	9.41889e-05
ENSGALG00000001967	0.292681	8.19897	20.2061	6.95292e-06	9.42029e-05
ENSGALG00000016154	-2.02705	0.767789	20.1833	7.0366e-06	9.52125e-05
ENSGALG00000006175	-1.6011	-0.265255	20.1815	7.04299e-06	9.52125e-05
ENSGALG00000021475	-0.353445	7.00953	20.1382	7.2044e-06	9.7189e-05
ENSGALG00000014072	-0.568556	5.08188	20.138	7.20506e-06	9.7189e-05
ENSGALG00000028709	-0.566414	6.96757	20.1329	7.22445e-06	9.73432e-05
ENSGALG00000008840	0.569504	5.51804	20.1175	7.28257e-06	9.80186e-05
ENSGALG00000001359	-0.481798	7.19724	20.1143	7.29483e-06	9.80758e-05
ENSGALG00000009229	-0.4072	8.20989	20.1082	7.31815e-06	9.82815e-05
ENSGALG00000010201	-0.537156	5.79438	20.0828	7.41605e-06	9.94872e-05
ENSGALG00000016849	-0.376781	4.61325	20.0533	7.53125e-06	0.000100922
ENSGALG00000023279	0.424865	6.20734	20.033	7.61171e-06	0.000101889
ENSGALG00000002549	-1.78536	0.538547	20.028	7.63152e-06	0.000102042
ENSGALG00000011479	0.358321	6.24209	19.9917	7.77797e-06	0.000103887
ENSGALG00000007643	0.407475	6.04513	19.9778	7.83459e-06	0.000104529
ENSGALG00000016782	-1.93073	-0.941328	19.9687	7.87217e-06	0.000104917
ENSGALG00000007021	-0.59095	6.9214	19.9609	7.90417e-06	0.000105229
ENSGALG00000015699	0.401834	9.47858	19.9438	7.97527e-06	0.00010606
ENSGALG00000012566	0.998189	2.94394	19.9286	8.0388e-06	0.000106789
ENSGALG00000000295	2.01803	4.15912	19.9081	8.12566e-06	0.000107826
ENSGALG00000027299	0.958372	2.28909	19.8978	8.1695e-06	0.00010829
ENSGALG00000014832	0.481747	4.8751	19.8854	8.22255e-06	0.000108875
ENSGALG00000002283	-0.510492	6.21758	19.8572	8.34482e-06	0.000110375
ENSGALG00000013107	-0.412451	6.53894	19.8504	8.37448e-06	0.000110648
ENSGALG00000009988	0.56127	7.06208	19.7787	8.69473e-06	0.000114755
ENSGALG00000013034	0.866503	3.75567	19.7642	8.76095e-06	0.000115505
ENSGALG00000012018	0.577274	6.40133	19.749	8.83096e-06	0.000116303
ENSGALG00000026576	0.593701	2.53524	19.6947	9.08548e-06	0.000119526
ENSGALG00000006562	-0.737615	7.47614	19.6756	9.17634e-06	0.000120592
ENSGALG00000012053	0.482549	4.78909	19.6678	9.21432e-06	0.000120961
ENSGALG00000013795	-0.583895	4.96754	19.6599	9.25242e-06	0.000121332
ENSGALG00000016732	0.429909	5.29592	19.6507	9.29701e-06	0.000121786
ENSGALG00000005930	0.759153	7.60815	19.6456	9.32194e-06	0.000121982
ENSGALG00000016719	-0.466945	8.52969	19.61	9.49711e-06	0.000124142
ENSGALG00000008164	0.895442	2.77736	19.606	9.51705e-06	0.000124219
ENSGALG00000007766	0.395048	6.31313	19.6047	9.52329e-06	0.000124219
ENSGALG00000027787	0.387749	5.55638	19.5873	9.61072e-06	0.000125226
ENSGALG00000003405	0.300312	6.56965	19.5841	9.62647e-06	0.000125284
ENSGALG00000009619	-1.01463	2.79831	19.5823	9.63563e-06	0.000125284
ENSGALG00000002529	-0.337287	6.15101	19.58	9.64737e-06	0.000125303
ENSGALG00000000156	-0.298514	8.22291	19.5649	9.72398e-06	0.000126165
ENSGALG00000003106	-0.98091	4.79997	19.5612	9.74294e-06	0.000126277
ENSGALG00000015775	-0.320299	4.90147	19.5401	9.85117e-06	0.000127545
ENSGALG00000016049	0.336139	5.17089	19.5326	9.88972e-06	0.000127908
ENSGALG00000007834	0.439366	6.77241	19.519	9.9606e-06	0.000128689
ENSGALG00000002783	0.492634	5.07839	19.4829	1.01502e-05	0.000131
ENSGALG00000004240	0.442771	4.80322	19.4805	1.01631e-05	0.00013103
ENSGALG00000003412	0.436694	5.98516	19.4533	1.03089e-05	0.000132769
ENSGALG00000010522	-0.467638	6.64367	19.4193	1.04943e-05	0.000135015
ENSGALG00000020505	-2.31035	0.198775	19.3635	1.08051e-05	0.000138868
ENSGALG00000010395	-0.355939	5.43277	19.3575	1.08393e-05	0.000139161
ENSGALG00000007503	-1.27815	2.89294	19.3521	1.08698e-05	0.000139406
ENSGALG00000027267	-0.8053	0.967703	19.3287	1.10038e-05	0.000140978
ENSGALG00000024049	1.11515	2.75451	19.3226	1.10393e-05	0.000141267
ENSGALG00000026443	0.44071	4.12793	19.3203	1.10524e-05	0.000141267
ENSGALG00000016447	-0.37029	9.09045	19.3188	1.1061e-05	0.000141267
ENSGALG00000015765	0.497472	4.74145	19.3108	1.11073e-05	0.000141711
ENSGALG00000009905	-0.611888	4.6739	19.3011	1.11642e-05	0.000142289
ENSGALG00000026907	-1.36044	6.64502	19.29	1.12296e-05	0.000142973
ENSGALG00000001227	0.567896	4.24273	19.2849	1.12591e-05	0.0001432
ENSGALG00000027476	0.397812	6.56486	19.2729	1.13303e-05	0.000143956
ENSGALG00000009499	-1.53023	0.908917	19.2429	1.151e-05	0.000146088
ENSGALG00000015093	-0.418465	4.27474	19.2409	1.1522e-05	0.000146089
ENSGALG00000005210	0.514005	7.14896	19.2369	1.15458e-05	0.000146239
ENSGALG00000016108	-0.963348	5.72571	19.2201	1.16478e-05	0.000147378
ENSGALG00000006327	0.365901	5.43668	19.2116	1.17002e-05	0.000147889
ENSGALG00000008325	0.381231	6.34411	19.1859	1.18585e-05	0.000149735
ENSGALG00000001644	0.356607	5.94339	19.1815	1.18861e-05	0.000149928
ENSGALG00000010901	0.854822	2.73107	19.172	1.19452e-05	0.00015052
ENSGALG00000022935	-1.4153	3.46812	19.1587	1.20285e-05	0.000151336
ENSGALG00000010671	-0.26888	8.83285	19.1578	1.20347e-05	0.000151336
ENSGALG00000005888	0.472238	2.81917	19.1408	1.21423e-05	0.000152533
ENSGALG00000000597	0.370449	6.62329	19.1191	1.22807e-05	0.000154113
ENSGALG00000007527	-0.333305	4.68116	19.0891	1.24756e-05	0.000156398
ENSGALG00000003862	-0.736779	6.22189	19.0855	1.2499e-05	0.000156532
ENSGALG00000000004	-0.345024	7.46157	19.0806	1.25313e-05	0.000156776
ENSGALG00000013145	0.395867	6.26321	19.0785	1.2545e-05	0.000156787
ENSGALG00000016200	-1.18071	8.2932	19.0506	1.27297e-05	0.000158933
ENSGALG00000001505	0.614317	4.08504	19.0316	1.28575e-05	0.000160365
ENSGALG00000005340	0.675962	4.30313	18.9978	1.3087e-05	0.000163062
ENSGALG00000008691	0.452514	5.76651	18.9883	1.31522e-05	0.000163708
ENSGALG00000004476	0.999935	8.70316	18.9796	1.32123e-05	0.000164288
ENSGALG00000011351	-0.586897	10.6689	18.971	1.32721e-05	0.000164864
ENSGALG00000015419	-2.58772	4.95142	18.9526	1.34005e-05	0.000166291
ENSGALG00000001939	0.542617	6.62965	18.9398	1.34908e-05	0.000167243
ENSGALG00000004735	0.406802	5.36935	18.9318	1.35473e-05	0.000167669
ENSGALG00000012237	-0.909842	6.43644	18.9311	1.35526e-05	0.000167669
ENSGALG00000014631	0.320988	4.82524	18.9284	1.35714e-05	0.000167733
ENSGALG00000016499	-1.61117	0.531598	18.9245	1.35992e-05	0.000167906
ENSGALG00000002892	-0.566551	5.7599	18.885	1.38838e-05	0.000171248
ENSGALG00000019171	-0.251021	7.09951	18.8677	1.40108e-05	0.00017264
ENSGALG00000007848	0.456836	4.05312	18.8496	1.41439e-05	0.000174105
ENSGALG00000004852	0.62965	3.16952	18.8418	1.42018e-05	0.000174642
ENSGALG00000027544	1.49543	0.898242	18.7676	1.47652e-05	0.000181388
ENSGALG00000007374	1.11571	1.56106	18.7648	1.47871e-05	0.000181475
ENSGALG00000004509	-0.351302	11.2456	18.7604	1.4821e-05	0.000181709
ENSGALG00000008778	-0.583281	4.72066	18.7457	1.49358e-05	0.000182934
ENSGALG00000011814	-0.531545	6.15057	18.7309	1.50521e-05	0.000184174
ENSGALG00000027335	-0.758393	1.04231	18.7178	1.51562e-05	0.000185262
ENSGALG00000028265	0.385406	6.8909	18.7114	1.52067e-05	0.000185695
ENSGALG00000006003	0.829519	2.70459	18.6706	1.55362e-05	0.000189529
ENSGALG00000015118	-0.458141	3.89408	18.6663	1.5571e-05	0.000189765
ENSGALG00000001629	-0.438533	4.09827	18.6499	1.57054e-05	0.000191048
ENSGALG00000015142	0.62615	6.19933	18.6497	1.57075e-05	0.000191048
ENSGALG00000003647	-0.821701	4.44541	18.6389	1.57961e-05	0.000191935
ENSGALG00000014363	1.089	1.00576	18.6337	1.584e-05	0.000192277
ENSGALG00000001291	-0.570457	3.49094	18.6219	1.59375e-05	0.00019327
ENSGALG00000008290	0.970062	4.96028	18.5721	1.63595e-05	0.000198174
ENSGALG00000009354	0.650253	7.06802	18.5704	1.63742e-05	0.000198174
ENSGALG00000007742	-0.298138	6.07966	18.566	1.6412e-05	0.000198434
ENSGALG00000006372	0.64971	5.49792	18.5381	1.66545e-05	0.000201168
ENSGALG00000026302	-0.326711	7.56452	18.5275	1.67472e-05	0.000202088
ENSGALG00000004626	-0.331195	8.84764	18.5197	1.68158e-05	0.000202717
ENSGALG00000006252	-0.533287	6.49934	18.5001	1.69898e-05	0.000204613
ENSGALG00000005061	0.594505	5.67983	18.4913	1.7068e-05	0.000205352
ENSGALG00000012726	-0.623189	9.90997	18.4809	1.71618e-05	0.000206278
ENSGALG00000000920	-0.494465	9.08992	18.4776	1.71915e-05	0.000206433
ENSGALG00000002277	0.532815	5.27427	18.4725	1.72376e-05	0.000206567
ENSGALG00000007912	0.688885	5.17728	18.4708	1.7253e-05	0.000206567
ENSGALG00000002397	0.760655	3.57026	18.4689	1.72701e-05	0.000206567
ENSGALG00000006388	0.989339	1.65623	18.4689	1.72701e-05	0.000206567
ENSGALG00000026471	0.592449	7.18984	18.4535	1.74105e-05	0.000208043
ENSGALG00000003039	-0.5226	7.00319	18.4375	1.7557e-05	0.000209588
ENSGALG00000016464	-0.477606	7.2101	18.4341	1.7588e-05	0.000209755
ENSGALG00000014140	-0.499728	8.34931	18.4116	1.77976e-05	0.000212048
ENSGALG00000018733	0.46241	4.77375	18.4019	1.78881e-05	0.000212752
ENSGALG00000012021	-0.838215	1.5168	18.4015	1.78914e-05	0.000212752
ENSGALG00000002646	0.685178	2.84937	18.3789	1.81048e-05	0.000214949
ENSGALG00000017379	0.88821	4.20577	18.3783	1.81113e-05	0.000214949
ENSGALG00000029131	0.60044	4.30782	18.3672	1.82168e-05	0.000215992
ENSGALG00000012186	-0.295014	5.94299	18.3617	1.82696e-05	0.000216408
ENSGALG00000023546	0.488953	5.1445	18.3358	1.85198e-05	0.00021916
ENSGALG00000002228	0.807201	6.2306	18.3273	1.86021e-05	0.000219922
ENSGALG00000017790	-3.75287	3.52566	18.3134	1.87382e-05	0.000221276
ENSGALG00000023036	-0.455087	5.60134	18.3119	1.87528e-05	0.000221276
ENSGALG00000010738	-0.858606	5.72495	18.2875	1.89946e-05	0.000223913
ENSGALG00000017090	0.471857	5.62057	18.2847	1.90224e-05	0.000224025
ENSGALG00000017329	-0.557198	4.73588	18.2748	1.91222e-05	0.000224984
ENSGALG00000027710	0.381496	7.78179	18.2654	1.92166e-05	0.000225879
ENSGALG00000008039	-0.786899	5.78341	18.2603	1.92682e-05	0.000226169
ENSGALG00000012012	0.718452	5.39787	18.2593	1.92783e-05	0.000226169
ENSGALG00000021665	0.265216	6.34008	18.2374	1.95011e-05	0.000228564
ENSGALG00000007685	0.342778	5.41132	18.2176	1.97045e-05	0.000230728
ENSGALG00000017002	-0.387769	7.41838	18.2009	1.98788e-05	0.000232546
ENSGALG00000028143	-0.691081	4.76501	18.1396	2.05282e-05	0.000239914
ENSGALG00000013311	1.23808	0.542947	18.1207	2.07335e-05	0.000242082
ENSGALG00000012505	0.984827	2.59245	18.0962	2.1002e-05	0.000244984
ENSGALG00000007426	-2.08802	1.48043	18.0865	2.11087e-05	0.000245994
ENSGALG00000002802	0.699869	4.25183	18.0738	2.1251e-05	0.000247417
ENSGALG00000005378	0.337837	5.72707	18.0622	2.13799e-05	0.000248681
ENSGALG00000011863	-0.644207	7.8715	18.039	2.16428e-05	0.0002515
ENSGALG00000012419	0.867639	2.48871	18.0357	2.16797e-05	0.00025169
ENSGALG00000000726	0.261054	6.56777	18.0194	2.18661e-05	0.000253614
ENSGALG00000028304	-0.420529	3.14361	18.0042	2.20424e-05	0.000255416
ENSGALG00000017271	-1.205	2.50571	17.9993	2.20988e-05	0.000255828
ENSGALG00000007485	0.367492	4.34626	17.9863	2.22496e-05	0.000257331
ENSGALG00000002232	-0.327825	8.00497	17.9766	2.23634e-05	0.000258403
ENSGALG00000028997	0.374614	5.48687	17.9607	2.25507e-05	0.000260322
ENSGALG00000002479	0.779277	2.28711	17.9516	2.26594e-05	0.00026133
ENSGALG00000016774	0.582368	3.89835	17.9437	2.27531e-05	0.000262164
ENSGALG00000013134	-0.395667	5.67708	17.9386	2.28141e-05	0.00026262
ENSGALG00000005295	0.440627	5.18951	17.9331	2.28809e-05	0.000263142
ENSGALG00000008040	0.684781	3.58439	17.9177	2.30662e-05	0.000264956
ENSGALG00000005567	0.37539	4.89957	17.9164	2.30819e-05	0.000264956
ENSGALG00000003429	0.374975	5.74578	17.8843	2.3475e-05	0.000269215
ENSGALG00000014964	0.346878	6.72153	17.8801	2.35271e-05	0.000269561
ENSGALG00000009063	0.543409	6.10095	17.8678	2.36796e-05	0.000271054
ENSGALG00000027456	0.429656	6.37659	17.8583	2.37985e-05	0.000272161
ENSGALG00000012561	-0.304457	6.77744	17.8484	2.39224e-05	0.000273322
ENSGALG00000016783	-0.641237	4.92285	17.8422	2.40002e-05	0.000273955
ENSGALG00000006944	2.01074	3.50863	17.8278	2.4182e-05	0.000275688
ENSGALG00000007978	0.407915	6.80896	17.8267	2.4197e-05	0.000275688
ENSGALG00000009065	0.361103	6.40507	17.8182	2.43052e-05	0.000276522
ENSGALG00000019552	-2.59792	0.847764	17.8174	2.43153e-05	0.000276522
ENSGALG00000023904	1.38268	7.98557	17.789	2.46809e-05	0.000280419
ENSGALG00000012098	0.330921	5.97852	17.7866	2.4712e-05	0.000280512
ENSGALG00000015451	-0.414885	5.87399	17.7799	2.4799e-05	0.000281238
ENSGALG00000009060	1.07631	1.54628	17.7689	2.49426e-05	0.000282407
ENSGALG00000023953	0.812579	4.39182	17.7685	2.49481e-05	0.000282407
ENSGALG00000027364	0.66831	7.62735	17.7418	2.53e-05	0.000286126
ENSGALG00000002771	0.472396	8.04495	17.7378	2.53544e-05	0.000286476
ENSGALG00000023441	0.967502	5.24137	17.7194	2.56005e-05	0.000288987
ENSGALG00000026974	-0.856374	9.4977	17.7176	2.56238e-05	0.000288987
ENSGALG00000009699	-0.34621	6.82159	17.6936	2.59492e-05	0.000292388
ENSGALG00000017053	0.405	5.78297	17.683	2.60955e-05	0.000293766
ENSGALG00000005512	0.427877	7.18303	17.6708	2.62626e-05	0.000295376
ENSGALG00000009396	-0.69313	6.93584	17.6561	2.64663e-05	0.000297394
ENSGALG00000022234	4.05725	3.85291	17.6467	2.6597e-05	0.000298588
ENSGALG00000015598	-0.630922	5.03921	17.6357	2.67514e-05	0.00029997
ENSGALG00000005398	0.299348	6.01217	17.6345	2.6769e-05	0.00029997
ENSGALG00000004275	0.568602	4.0602	17.6217	2.69496e-05	0.000301717
ENSGALG00000000231	0.355375	6.85314	17.5978	2.72906e-05	0.000305256
ENSGALG00000004590	0.586551	3.38744	17.5898	2.74053e-05	0.00030626
ENSGALG00000007778	0.599854	6.66726	17.5845	2.74816e-05	0.000306832
ENSGALG00000006361	-3.19977	0.226068	17.563	2.77944e-05	0.000310041
ENSGALG00000008151	0.379367	7.90911	17.5437	2.80773e-05	0.000312912
ENSGALG00000001246	0.319418	4.70469	17.5399	2.8134e-05	0.000313259
ENSGALG00000004160	0.332825	8.30989	17.5217	2.84042e-05	0.00031598
ENSGALG00000006035	0.716739	6.43849	17.4831	2.89867e-05	0.000322168
ENSGALG00000004050	-1.14663	0.626726	17.473	2.91423e-05	0.000323603
ENSGALG00000014775	0.461256	6.82782	17.4615	2.93192e-05	0.000325273
ENSGALG00000015094	-0.72663	2.4689	17.455	2.94189e-05	0.000326084
ENSGALG00000014103	0.525153	5.70767	17.4459	2.95594e-05	0.000327345
ENSGALG00000016811	-0.798125	7.43903	17.4318	2.97804e-05	0.000329494
ENSGALG00000019961	0.338178	4.45719	17.4291	2.98233e-05	0.000329671
ENSGALG00000001036	0.331441	5.38418	17.4114	3.01019e-05	0.000332451
ENSGALG00000006270	-0.45601	9.20387	17.4061	3.01855e-05	0.000333074
ENSGALG00000027965	1.15265	0.116697	17.3971	3.03284e-05	0.000334349
ENSGALG00000022696	0.795887	4.09947	17.3921	3.0408e-05	0.000334657
ENSGALG00000008297	0.663739	6.32224	17.392	3.04109e-05	0.000334657
ENSGALG00000003920	0.278387	6.84096	17.3892	3.04559e-05	0.000334851
ENSGALG00000009414	-0.818654	3.1606	17.3616	3.09009e-05	0.000339438
ENSGALG00000005468	0.478993	6.05745	17.3412	3.12348e-05	0.000342799
ENSGALG00000003392	0.317402	7.66015	17.3068	3.18039e-05	0.000348733
ENSGALG00000008463	0.820172	5.42974	17.2873	3.21332e-05	0.000352028
ENSGALG00000015003	-0.421799	12.2497	17.2664	3.24886e-05	0.000355603
ENSGALG00000013886	-0.607569	4.44617	17.256	3.26657e-05	0.000357223
ENSGALG00000028279	-0.98053	2.0011	17.242	3.29081e-05	0.000359552
ENSGALG00000017068	0.72071	6.01634	17.2294	3.31261e-05	0.000361612
ENSGALG00000002745	0.37973	9.03634	17.2031	3.35879e-05	0.000366327
ENSGALG00000012404	0.373229	4.98392	17.1982	3.36757e-05	0.000366701
ENSGALG00000015107	-0.638265	7.68077	17.1978	3.36821e-05	0.000366701
ENSGALG00000012533	0.285421	9.34457	17.1898	3.38253e-05	0.000367932
ENSGALG00000010001	1.43773	3.69982	17.1843	3.39233e-05	0.000368671
ENSGALG00000011271	-0.517891	6.27634	17.1769	3.40553e-05	0.000369778
ENSGALG00000027614	-0.52699	2.83908	17.1724	3.41369e-05	0.000370335
ENSGALG00000011291	-0.546347	4.42278	17.1575	3.44056e-05	0.000372809
ENSGALG00000011938	0.37384	7.57217	17.1563	3.44258e-05	0.000372809
ENSGALG00000016302	-0.533283	3.99121	17.1368	3.47816e-05	0.00037633
ENSGALG00000016779	0.462515	6.56369	17.0835	3.57721e-05	0.000386705
ENSGALG00000025996	-1.22021	2.13771	17.0774	3.58865e-05	0.0003876
ENSGALG00000007500	0.844741	3.93444	17.0582	3.62518e-05	0.000391116
ENSGALG00000015909	-0.509242	4.69332	17.0569	3.6276e-05	0.000391116
ENSGALG00000000607	0.746	3.50915	17.0477	3.6452e-05	0.000392668
ENSGALG00000023510	-0.440498	6.83278	17.0435	3.65324e-05	0.000393189
ENSGALG00000014865	-0.435108	3.95702	17.0267	3.68588e-05	0.000396353
ENSGALG00000016055	0.430817	6.57144	17.0077	3.72277e-05	0.000399969
ENSGALG00000009328	0.247095	8.17213	17.0047	3.72871e-05	0.000400256
ENSGALG00000011831	0.38975	5.65637	17.0023	3.73349e-05	0.000400367
ENSGALG00000007358	-1.008	0.807485	17.0009	3.73628e-05	0.000400367
ENSGALG00000006480	0.724432	2.84333	16.9957	3.74643e-05	0.000401104
ENSGALG00000011544	0.84024	2.98871	16.9812	3.77512e-05	0.000403823
ENSGALG00000008946	0.600441	3.30289	16.9707	3.79619e-05	0.000405722
ENSGALG00000008632	0.714082	4.49429	16.9658	3.80593e-05	0.000406408
ENSGALG00000020199	1.56913	-0.244954	16.9541	3.82938e-05	0.000408556
ENSGALG00000009577	-0.361496	4.29675	16.949	3.83966e-05	0.000409297
ENSGALG00000008861	0.506823	2.70655	16.9325	3.87322e-05	0.000412515
ENSGALG00000006837	0.720164	5.24601	16.9264	3.88572e-05	0.000413487
ENSGALG00000011696	-0.941599	6.54574	16.9233	3.89201e-05	0.000413691
ENSGALG00000010362	-1.37459	0.213881	16.9222	3.8944e-05	0.000413691
ENSGALG00000003651	0.47863	4.75102	16.9138	3.91164e-05	0.000415009
ENSGALG00000015152	0.88437	5.14652	16.9128	3.91358e-05	0.000415009
ENSGALG00000004221	1.14192	2.22697	16.9101	3.91917e-05	0.000415242
ENSGALG00000026582	-0.451073	4.80862	16.9031	3.93369e-05	0.00041642
ENSGALG00000017120	0.510096	4.30541	16.8966	3.94718e-05	0.000417488
ENSGALG00000011579	-0.871095	0.327749	16.8921	3.95659e-05	0.000417979
ENSGALG00000001692	0.342801	5.81824	16.8911	3.95865e-05	0.000417979
ENSGALG00000014808	0.67224	4.60529	16.8892	3.96256e-05	0.000418031
ENSGALG00000020883	-0.499761	3.49775	16.8777	3.98672e-05	0.000420218
ENSGALG00000018879	-0.714786	3.36042	16.8602	4.02359e-05	0.000423621
ENSGALG00000010423	0.439298	3.694	16.8591	4.02593e-05	0.000423621
ENSGALG00000009384	-0.454046	6.37258	16.8402	4.06626e-05	0.000427498
ENSGALG00000002880	-0.247977	6.92109	16.8243	4.10042e-05	0.00043072
ENSGALG00000006663	0.337033	6.65855	16.8191	4.11179e-05	0.000431544
ENSGALG00000013313	0.348505	7.78642	16.8142	4.12239e-05	0.000432286
ENSGALG00000006184	0.256354	6.38264	16.8058	4.14074e-05	0.000433839
ENSGALG00000006838	-0.511208	4.06058	16.793	4.16858e-05	0.000436383
ENSGALG00000001943	0.458846	3.65396	16.7882	4.17919e-05	0.00043694
ENSGALG00000001885	-0.748255	4.94881	16.7874	4.18104e-05	0.00043694
ENSGALG00000027334	-0.25145	6.41006	16.7793	4.19897e-05	0.00043844
ENSGALG00000010343	0.666928	10.3105	16.7735	4.2117e-05	0.000439394
ENSGALG00000020775	-0.51384	4.47637	16.7701	4.21929e-05	0.000439682
ENSGALG00000011889	0.754745	4.77663	16.769	4.22163e-05	0.000439682
ENSGALG00000007966	0.442926	3.81286	16.7433	4.27932e-05	0.000445311
ENSGALG00000005334	-0.92877	2.76212	16.7366	4.29446e-05	0.000446196
ENSGALG00000016536	0.29038	7.82531	16.7363	4.29511e-05	0.000446196
ENSGALG00000004573	0.38534	5.24867	16.7327	4.30333e-05	0.000446671
ENSGALG00000016681	-0.399766	5.40143	16.73	4.30946e-05	0.000446929
ENSGALG00000000777	0.295795	5.89473	16.728	4.31401e-05	0.000447022
ENSGALG00000011304	0.501837	7.2776	16.7099	4.3552e-05	0.000450908
ENSGALG00000019847	1.10478	6.66919	16.7083	4.35907e-05	0.000450928
ENSGALG00000006076	0.802985	0.835639	16.7036	4.36971e-05	0.000451647
ENSGALG00000011919	-0.558006	3.69741	16.701	4.37571e-05	0.000451887
ENSGALG00000008939	0.33142	7.10432	16.6866	4.40921e-05	0.000454963
ENSGALG00000011967	-0.620201	3.85724	16.6627	4.46498e-05	0.000460329
ENSGALG00000001428	-0.550876	8.00853	16.6454	4.50603e-05	0.000464171
ENSGALG00000008295	-0.526667	4.7136	16.6271	4.54973e-05	0.000468278
ENSGALG00000003086	-0.270803	6.69402	16.6254	4.55369e-05	0.000468292
ENSGALG00000021104	-0.752776	7.47381	16.6151	4.57849e-05	0.000470447
ENSGALG00000010189	0.460697	7.55586	16.5847	4.65258e-05	0.000477659
ENSGALG00000015788	0.40048	7.94334	16.5774	4.67031e-05	0.000479078
ENSGALG00000000701	0.724399	6.13738	16.5707	4.68687e-05	0.000480374
ENSGALG00000013912	-0.898931	6.49075	16.5691	4.69094e-05	0.00048039
ENSGALG00000001348	-0.593266	3.67429	16.5596	4.71445e-05	0.000482394
ENSGALG00000006324	-0.699861	6.56925	16.5414	4.75994e-05	0.00048646
ENSGALG00000002326	-0.341833	5.6312	16.5382	4.76797e-05	0.00048646
ENSGALG00000023708	0.630846	3.95864	16.537	4.77111e-05	0.00048646
ENSGALG00000026070	-0.924037	1.38033	16.5345	4.77723e-05	0.00048646
ENSGALG00000027571	-0.660806	3.16689	16.5343	4.7779e-05	0.00048646
ENSGALG00000011468	0.94072	3.15696	16.5342	4.77802e-05	0.00048646
ENSGALG00000012415	-0.481487	8.38001	16.5095	4.84071e-05	0.000492434
ENSGALG00000001513	0.481517	5.77541	16.5049	4.85249e-05	0.000493222
ENSGALG00000015670	0.472268	3.87551	16.503	4.85738e-05	0.00049331
ENSGALG00000025953	0.341673	4.29869	16.483	4.90879e-05	0.000498118
ENSGALG00000004710	0.353667	5.41666	16.4766	4.92531e-05	0.000499381
ENSGALG00000005763	-0.323911	8.51786	16.4562	4.97871e-05	0.000504378
ENSGALG00000009559	-0.376429	7.29084	16.449	4.99753e-05	0.000505865
ENSGALG00000021021	0.814185	2.38399	16.4423	5.01523e-05	0.000507238
ENSGALG00000015132	0.595809	4.23829	16.4355	5.03331e-05	0.000508646
ENSGALG00000006086	0.408163	6.02862	16.4244	5.06306e-05	0.000511231
ENSGALG00000007791	-1.14966	5.98256	16.4031	5.12011e-05	0.000516566
ENSGALG00000009147	0.304601	6.6726	16.3941	5.14462e-05	0.000518611
ENSGALG00000018810	0.339539	6.29258	16.3781	5.18825e-05	0.00052258
ENSGALG00000014239	-0.481656	3.94048	16.3686	5.21406e-05	0.000524747
ENSGALG00000004158	-0.736038	6.15134	16.3659	5.22166e-05	0.000525081
ENSGALG00000009082	0.492489	5.96446	16.3446	5.28059e-05	0.000530572
ENSGALG00000012816	0.616248	5.1513	16.3288	5.32494e-05	0.000534589
ENSGALG00000002538	0.631762	2.56903	16.3175	5.3568e-05	0.000536783
ENSGALG00000005508	0.259791	7.54226	16.3171	5.35769e-05	0.000536783
ENSGALG00000026790	-0.825102	6.14432	16.3164	5.35994e-05	0.000536783
ENSGALG00000009298	0.621173	5.94351	16.3061	5.38901e-05	0.000539253
ENSGALG00000011918	-0.37093	4.41022	16.2941	5.4233e-05	0.000542241
ENSGALG00000004187	-0.301	5.48984	16.2898	5.43551e-05	0.000543019
ENSGALG00000011025	0.806819	5.1049	16.2724	5.48571e-05	0.000547587
ENSGALG00000027960	-0.731979	0.595885	16.2472	5.55904e-05	0.000554455
ENSGALG00000011266	-0.526181	4.91907	16.2451	5.56522e-05	0.000554621
ENSGALG00000003238	0.281336	5.94797	16.2428	5.57206e-05	0.000554851
ENSGALG00000000075	0.337319	5.97173	16.2341	5.59761e-05	0.000556941
ENSGALG00000006309	0.517553	6.51108	16.2114	5.66531e-05	0.00056322
ENSGALG00000009483	0.303927	7.4825	16.2031	5.69023e-05	0.00056514
ENSGALG00000006689	0.785525	3.53588	16.2018	5.69385e-05	0.00056514
ENSGALG00000008163	-0.438476	6.32984	16.192	5.72346e-05	0.000567619
ENSGALG00000020410	0.454453	3.37286	16.1754	5.77385e-05	0.000572153
ENSGALG00000001826	-0.333417	6.79721	16.1708	5.78795e-05	0.000573086
ENSGALG00000001753	0.575191	2.78877	16.1391	5.8855e-05	0.000582274
ENSGALG00000012700	0.774118	1.08249	16.1364	5.89398e-05	0.000582643
ENSGALG00000004629	0.333349	4.25352	16.1106	5.97496e-05	0.000590171
ENSGALG00000012245	0.428051	7.0784	16.1083	5.98203e-05	0.000590395
ENSGALG00000016769	0.498924	6.22261	16.101	6.00532e-05	0.000591821
ENSGALG00000007077	0.539986	7.03547	16.1007	6.00615e-05	0.000591821
ENSGALG00000021593	1.25383	4.10086	16.0618	6.13088e-05	0.000603626
ENSGALG00000000397	0.317373	6.30601	16.0197	6.26881e-05	0.00061671
ENSGALG00000015314	-0.514929	2.53967	16.0143	6.28655e-05	0.000617959
ENSGALG00000015809	0.251576	6.41268	15.9769	6.41203e-05	0.000629788
ENSGALG00000015315	0.669498	2.54551	15.9656	6.4505e-05	0.000633059
ENSGALG00000002859	0.270771	5.0153	15.9635	6.45772e-05	0.000633084
ENSGALG00000019233	1.23996	3.61964	15.9625	6.46109e-05	0.000633084
ENSGALG00000011489	-1.0059	2.41174	15.9581	6.47614e-05	0.000634051
ENSGALG00000027294	0.587097	5.43824	15.9505	6.5022e-05	0.000636094
ENSGALG00000026778	-0.333225	6.0686	15.9472	6.51336e-05	0.000636677
ENSGALG00000007174	0.858154	1.13749	15.9449	6.52148e-05	0.000636962
ENSGALG00000004966	-2.23163	1.55906	15.9377	6.54634e-05	0.000638881
ENSGALG00000005979	-0.474799	7.12801	15.9353	6.55445e-05	0.000639163
ENSGALG00000014908	-0.639062	3.94733	15.899	6.6814e-05	0.000651025
ENSGALG00000006420	0.434395	5.69735	15.8848	6.7316e-05	0.000655395
ENSGALG00000002931	-2.01648	0.750633	15.879	6.75255e-05	0.000656654
ENSGALG00000010346	-0.426541	7.06428	15.8782	6.75525e-05	0.000656654
ENSGALG00000013826	0.453956	4.38282	15.8665	6.797e-05	0.000660188
ENSGALG00000005048	0.296332	7.07685	15.8567	6.83256e-05	0.000663115
ENSGALG00000016332	-0.617811	1.28862	15.8476	6.86528e-05	0.000665764
ENSGALG00000012124	0.64197	4.55713	15.8353	6.91004e-05	0.000669574
ENSGALG00000029095	0.318904	6.69845	15.8326	6.92e-05	0.000670009
ENSGALG00000005894	0.276306	7.23377	15.8106	7.00089e-05	0.000677306
ENSGALG00000006571	0.274048	6.48777	15.8034	7.02763e-05	0.000679076
ENSGALG00000028971	0.4338	5.39076	15.8027	7.03028e-05	0.000679076
ENSGALG00000006637	-0.495335	4.7917	15.796	7.05522e-05	0.000680867
ENSGALG00000005030	-0.541421	6.41702	15.7947	7.05994e-05	0.000680867
ENSGALG00000019846	1.20415	1.51684	15.7732	7.14083e-05	0.000688126
ENSGALG00000002551	-0.521479	5.0767	15.7685	7.15827e-05	0.000689265
ENSGALG00000026842	-0.613052	2.83247	15.738	7.27488e-05	0.000699943
ENSGALG00000004079	0.479748	6.97599	15.724	7.32903e-05	0.000704599
ENSGALG00000024479	-0.245322	5.89305	15.7146	7.3652e-05	0.000707521
ENSGALG00000003404	0.341755	5.50751	15.6936	7.44748e-05	0.000714865
ENSGALG00000028673	0.541656	5.2711	15.6772	7.5125e-05	0.000720541
ENSGALG00000026293	-0.630661	3.93538	15.6746	7.5226e-05	0.000720945
ENSGALG00000006083	0.949895	2.77619	15.6674	7.55152e-05	0.000723151
ENSGALG00000009344	-0.38309	5.35895	15.6557	7.59829e-05	0.000727061
ENSGALG00000008813	0.282049	6.06246	15.6533	7.60815e-05	0.000727437
ENSGALG00000016545	-0.577427	4.51088	15.6459	7.63788e-05	0.000729704
ENSGALG00000007462	0.365691	6.83138	15.6444	7.64378e-05	0.000729704
ENSGALG00000025208	1.45739	-0.719268	15.64	7.66167e-05	0.000730842
ENSGALG00000024083	-0.739474	4.80106	15.638	7.66984e-05	0.000731052
ENSGALG00000010313	-0.417409	7.32361	15.6341	7.68548e-05	0.000731973
ENSGALG00000020995	-0.436721	4.63373	15.6321	7.69364e-05	0.000732181
ENSGALG00000002070	-0.267439	6.65552	15.6184	7.74971e-05	0.000736945
ENSGALG00000001163	-0.346321	6.51738	15.6159	7.76002e-05	0.000737353
ENSGALG00000020249	-0.854853	7.02963	15.6128	7.77273e-05	0.000737988
ENSGALG00000008376	0.320035	5.24699	15.6064	7.79902e-05	0.00073991
ENSGALG00000009683	-0.356203	5.6577	15.5889	7.87157e-05	0.000745991
ENSGALG00000007383	-0.970779	6.11863	15.588	7.8753e-05	0.000745991
ENSGALG00000021717	-0.336787	8.69836	15.5813	7.90338e-05	0.000748073
ENSGALG00000008398	-0.439978	3.59188	15.5666	7.96478e-05	0.000753302
ENSGALG00000013171	0.413457	5.89719	15.5592	7.99619e-05	0.000755689
ENSGALG00000000587	0.856179	4.32563	15.5331	8.10752e-05	0.00076562
ENSGALG00000008407	0.300593	7.30576	15.5302	8.11963e-05	0.000766173
ENSGALG00000024000	-0.92088	0.820711	15.5271	8.13293e-05	0.000766837
ENSGALG00000011238	0.50471	9.44414	15.5191	8.16775e-05	0.000769528
ENSGALG00000009825	-0.525197	6.30465	15.5073	8.21857e-05	0.000773721
ENSGALG00000008025	0.333005	5.7737	15.4873	8.30603e-05	0.000781353
ENSGALG00000009650	-0.431794	9.22169	15.4806	8.33581e-05	0.000783554
ENSGALG00000027155	-0.233216	5.61881	15.4608	8.42353e-05	0.000791192
ENSGALG00000019304	1.13538	1.47361	15.4478	8.48172e-05	0.000796046
ENSGALG00000008323	-0.511061	6.27986	15.4455	8.49195e-05	0.000796397
ENSGALG00000009846	0.365757	3.6184	15.4327	8.54963e-05	0.000801193
ENSGALG00000002556	-1.39197	1.78766	15.4101	8.65246e-05	0.000809616
ENSGALG00000006445	-0.321591	4.78638	15.41	8.65274e-05	0.000809616
ENSGALG00000004867	-0.258784	6.75093	15.4029	8.68545e-05	0.000812057
ENSGALG00000004928	-0.538519	5.15745	15.3941	8.72606e-05	0.000815231
ENSGALG00000008036	0.327942	4.68788	15.3926	8.73279e-05	0.000815237
ENSGALG00000002469	0.364513	6.69719	15.3906	8.74215e-05	0.00081549
ENSGALG00000004889	0.536704	7.05295	15.3745	8.81704e-05	0.00082185
ENSGALG00000007703	-0.828219	6.54587	15.3272	9.0405e-05	0.000842038
ENSGALG00000028223	0.471246	3.29847	15.3176	9.08674e-05	0.000845702
ENSGALG00000006207	-0.268658	7.83201	15.312	9.11359e-05	0.000847143
ENSGALG00000013907	-0.397265	5.3271	15.3115	9.11605e-05	0.000847143
ENSGALG00000028063	-0.494153	6.28766	15.2985	9.17875e-05	0.000852322
ENSGALG00000021838	0.400448	3.3717	15.2899	9.22088e-05	0.000855586
ENSGALG00000000412	-0.527307	4.47527	15.2842	9.24866e-05	0.000857514
ENSGALG00000011442	0.43141	3.23836	15.2798	9.27031e-05	0.000858871
ENSGALG00000003764	-0.268143	5.60359	15.2601	9.36733e-05	0.000867203
ENSGALG00000011652	0.266144	6.6595	15.2511	9.41236e-05	0.000870385
ENSGALG00000005850	-0.291013	7.74041	15.2504	9.4159e-05	0.000870385
ENSGALG00000009327	0.358763	6.4446	15.2388	9.47347e-05	0.000875046
ENSGALG00000008059	-0.293417	5.69118	15.2332	9.50196e-05	0.000877016
ENSGALG00000027698	-0.299971	6.03077	15.2206	9.56555e-05	0.000882221
ENSGALG00000017387	0.322614	5.05542	15.2076	9.63144e-05	0.000887629
ENSGALG00000023933	-0.853508	6.52635	15.2018	9.66127e-05	0.000889709
ENSGALG00000015666	-0.701054	2.32502	15.1856	9.74458e-05	0.000896707
ENSGALG00000007394	0.527076	3.91552	15.1828	9.75904e-05	0.000897363
ENSGALG00000015219	0.654924	4.11192	15.1813	9.76682e-05	0.000897404
ENSGALG00000015969	0.616717	6.5172	15.1432	9.96583e-05	0.000915003
ENSGALG00000000753	0.259249	6.85838	15.1395	9.9854e-05	0.000916114
ENSGALG00000016314	-0.45826	7.19697	15.134	0.000100142	0.000918066
ENSGALG00000000627	0.241169	5.59764	15.126	0.000100569	0.000921291
ENSGALG00000000258	0.378563	5.29606	15.1155	0.000101128	0.000925723
ENSGALG00000025698	-3.27899	5.88995	15.1102	0.000101416	0.000927662
ENSGALG00000008663	-1.30454	2.5375	15.1027	0.000101817	0.000930641
ENSGALG00000021344	-0.601105	3.28585	15.0948	0.000102247	0.000933869
ENSGALG00000001618	-0.3336	6.67554	15.0923	0.000102381	0.000934395
ENSGALG00000012808	0.348342	4.57322	15.0545	0.000104452	0.00095259
ENSGALG00000006354	-2.60868	2.98428	15.0475	0.000104839	0.000955408
ENSGALG00000015692	-0.854229	1.71562	15.0444	0.000105011	0.000956265
ENSGALG00000012650	0.396421	6.90058	15.0388	0.000105324	0.000958391
ENSGALG00000003849	-1.15716	0.112313	15.0374	0.000105401	0.000958391
ENSGALG00000016157	-0.834114	2.43932	15.0317	0.00010572	0.000960574
ENSGALG00000029145	-0.260374	5.32898	15.0286	0.000105895	0.000961451
ENSGALG00000028634	-0.919159	-0.0931687	15.0174	0.000106526	0.000966469
ENSGALG00000014854	-0.355377	6.61914	15.0025	0.000107368	0.000973383
ENSGALG00000005147	-0.366119	5.45949	14.9806	0.000108623	0.000984032
ENSGALG00000029134	1.20633	0.106265	14.9768	0.000108838	0.000985258
ENSGALG00000005176	-0.709072	4.97461	14.9688	0.000109302	0.000988722
ENSGALG00000017205	0.336678	4.55446	14.964	0.000109582	0.000990528
ENSGALG00000008045	-0.391501	6.76576	14.9592	0.000109861	0.000992317
ENSGALG00000026460	0.560297	5.18892	14.9551	0.000110097	0.000993714
ENSGALG00000002626	0.393321	3.50283	14.9488	0.000110468	0.000996323
ENSGALG00000003916	-0.402002	5.91901	14.9458	0.000110642	0.000997165
ENSGALG00000023464	-0.65326	6.37139	14.9325	0.00011143	0.00100352
ENSGALG00000013900	-0.36897	7.16415	14.9272	0.000111742	0.00100559
ENSGALG00000008490	-1.04084	0.556533	14.9181	0.000112279	0.00100968
ENSGALG00000008436	0.493717	9.5019	14.9006	0.000113329	0.00101838
ENSGALG00000015935	-3.2397	-1.45657	14.8904	0.000113944	0.00102315
ENSGALG00000002917	0.353086	10.9153	14.8802	0.000114561	0.00102795
ENSGALG00000007242	-1.19593	-0.24785	14.8695	0.000115211	0.00103302
ENSGALG00000013312	0.373831	6.01066	14.8676	0.000115325	0.00103328
ENSGALG00000010774	0.316925	6.24022	14.8606	0.000115753	0.00103636
ENSGALG00000027240	0.287033	8.89073	14.8579	0.000115923	0.00103713
ENSGALG00000003893	-0.316828	6.73419	14.8427	0.000116862	0.00104431
ENSGALG00000007964	0.651047	2.8577	14.8421	0.000116896	0.00104431
ENSGALG00000013244	-0.569411	4.32624	14.821	0.000118213	0.0010553
ENSGALG00000001207	0.716094	2.99008	14.8193	0.000118317	0.00105546
ENSGALG00000001350	-0.326035	5.10321	14.8126	0.000118737	0.00105843
ENSGALG00000003657	0.840128	1.24751	14.805	0.000119222	0.00106199
ENSGALG00000015994	0.403455	4.58382	14.7962	0.000119779	0.00106617
ENSGALG00000015758	-0.897495	0.0982605	14.7817	0.000120704	0.00107363
ENSGALG00000004351	0.371795	4.45153	14.7778	0.00012095	0.00107501
ENSGALG00000021304	-1.11187	5.21241	14.7765	0.000121036	0.00107501
ENSGALG00000005575	0.260876	6.58045	14.7728	0.000121271	0.00107632
ENSGALG00000011226	-0.412464	4.87837	14.7691	0.000121509	0.00107766
ENSGALG00000006211	0.43672	6.65213	14.7403	0.000123383	0.00109348
ENSGALG00000003547	-0.830162	6.90448	14.7329	0.000123866	0.00109697
ENSGALG00000008312	-0.893398	4.39505	14.729	0.000124121	0.00109843
ENSGALG00000026653	-0.391467	4.21817	14.7238	0.000124465	0.00110068
ENSGALG00000027666	-0.34343	4.30081	14.7218	0.000124595	0.00110103
ENSGALG00000014516	-0.859822	6.40484	14.7167	0.000124938	0.00110327
ENSGALG00000004263	-0.22747	7.51689	14.7109	0.000125322	0.00110587
ENSGALG00000015824	1.55866	-0.601564	14.7088	0.000125458	0.00110627
ENSGALG00000001944	-0.311771	5.16944	14.6959	0.00012632	0.00111307
ENSGALG00000005072	0.473256	6.33473	14.6869	0.000126923	0.00111758
ENSGALG00000004655	0.556417	5.15016	14.6842	0.000127105	0.00111837
ENSGALG00000001726	0.295529	4.57559	14.6726	0.000127889	0.00112447
ENSGALG00000005957	-0.736178	8.10375	14.6494	0.000129475	0.00113759
ENSGALG00000013010	0.325698	4.79858	14.6333	0.000130588	0.00114655
ENSGALG00000022214	-0.509189	4.92153	14.6298	0.000130833	0.00114788
ENSGALG00000007126	0.672893	5.45153	14.621	0.00013144	0.00115238
ENSGALG00000001489	-0.299805	6.70593	14.6173	0.000131703	0.00115386
ENSGALG00000028628	-1.1157	6.8474	14.5791	0.000134398	0.00117663
ENSGALG00000003283	-0.589309	6.23464	14.571	0.000134976	0.00118013
ENSGALG00000010533	1.0112	2.22269	14.5708	0.00013499	0.00118013
ENSGALG00000014903	0.892911	1.0671	14.5618	0.000135636	0.00118493
ENSGALG00000010772	-1.41402	2.97834	14.5518	0.000136356	0.00119037
ENSGALG00000004980	-0.666196	4.61178	14.5429	0.000137006	0.00119464
ENSGALG00000007658	0.230082	5.6908	14.542	0.000137068	0.00119464
ENSGALG00000005915	0.636678	3.44007	14.5411	0.000137138	0.00119464
ENSGALG00000008873	0.258539	6.18418	14.5253	0.000138287	0.0012038
ENSGALG00000029157	0.241594	7.27692	14.5219	0.000138541	0.00120457
ENSGALG00000008569	-0.439258	9.78063	14.5215	0.000138572	0.00120457
ENSGALG00000009592	-0.348244	6.15832	14.5167	0.000138922	0.00120675
ENSGALG00000004571	-0.249987	7.16975	14.5075	0.000139601	0.00121179
ENSGALG00000020999	-0.527583	2.77923	14.5041	0.000139855	0.00121313
ENSGALG00000001177	-0.446814	4.30509	14.491	0.000140829	0.00122011
ENSGALG00000016665	0.585817	7.27903	14.4906	0.000140858	0.00122011
ENSGALG00000027981	-0.388892	3.3081	14.4779	0.000141817	0.00122754
ENSGALG00000005330	-0.690049	1.96582	14.4639	0.000142872	0.0012358
ENSGALG00000007889	-0.315021	4.30968	14.4562	0.000143454	0.00123952
ENSGALG00000004213	0.415193	4.01075	14.4556	0.000143504	0.00123952
ENSGALG00000014298	0.324217	6.27881	14.4489	0.000144014	0.00124305
ENSGALG00000008998	-0.429598	6.22354	14.4423	0.000144516	0.0012465
ENSGALG00000019178	0.355129	4.71165	14.432	0.000145309	0.00125246
ENSGALG00000013129	0.452882	4.61959	14.4182	0.000146382	0.00126082
ENSGALG00000008459	0.663825	7.36067	14.3852	0.000148967	0.00128219
ENSGALG00000012969	0.559942	3.4196	14.382	0.000149225	0.00128351
ENSGALG00000014697	0.236196	5.48934	14.3738	0.000149873	0.00128817
ENSGALG00000027892	-0.489799	3.73333	14.3667	0.000150438	0.00129212
ENSGALG00000002371	-0.645846	4.26189	14.364	0.000150654	0.00129307
ENSGALG00000017189	-0.46892	3.84137	14.3592	0.000151042	0.00129542
ENSGALG00000028172	-0.486349	4.97063	14.358	0.000151139	0.00129542
ENSGALG00000008314	0.320876	5.39227	14.3559	0.000151308	0.00129596
ENSGALG00000015732	-0.702656	1.77999	14.3435	0.000152301	0.00130355
ENSGALG00000002143	0.341062	5.264	14.3415	0.000152465	0.00130404
ENSGALG00000008306	-0.673283	5.22446	14.3399	0.000152595	0.00130425
ENSGALG00000011283	-0.5873	2.9975	14.328	0.000153566	0.00131121
ENSGALG00000006100	0.324696	6.16179	14.3273	0.000153624	0.00131121
ENSGALG00000020982	-1.60433	3.99388	14.3246	0.000153839	0.00131213
ENSGALG00000027922	0.432908	4.44042	14.3046	0.000155486	0.00132526
ENSGALG00000010809	-0.296624	7.28143	14.2993	0.000155919	0.00132802
ENSGALG00000016281	-0.374259	6.54704	14.2971	0.000156104	0.00132868
ENSGALG00000007905	0.456334	9.73141	14.2942	0.00015635	0.00132984
ENSGALG00000001042	0.29798	4.88636	14.2872	0.000156931	0.00133386
ENSGALG00000002986	-0.586789	4.41819	14.2782	0.000157683	0.00133932
ENSGALG00000003526	-0.254576	6.17438	14.2724	0.000158166	0.00134249
ENSGALG00000006674	-0.818784	7.86617	14.2575	0.000159427	0.0013514
ENSGALG00000007599	0.459517	3.1458	14.2574	0.000159436	0.0013514
ENSGALG00000026298	-0.552361	3.15247	14.2416	0.000160773	0.00136179
ENSGALG00000001006	0.867851	3.34101	14.2301	0.000161764	0.00136924
ENSGALG00000015992	-0.283372	5.18355	14.2252	0.000162181	0.00137076
ENSGALG00000013738	-0.229844	6.40714	14.2242	0.000162268	0.00137076
ENSGALG00000014284	-0.487137	5.56738	14.2241	0.00016228	0.00137076
ENSGALG00000026824	-0.639585	4.39457	14.2224	0.00016243	0.00137108
ENSGALG00000019201	-0.521553	5.30776	14.221	0.000162544	0.0013711
ENSGALG00000001130	-0.88507	3.6557	14.2136	0.000163187	0.00137558
ENSGALG00000007493	0.530995	4.44919	14.2089	0.000163594	0.00137806
ENSGALG00000004142	0.368834	8.00437	14.2051	0.000163925	0.0013799
ENSGALG00000012227	0.392772	4.97982	14.1995	0.000164414	0.00138307
ENSGALG00000006034	0.537726	3.51276	14.1876	0.000165455	0.00139086
ENSGALG00000006916	-0.478904	5.27216	14.1697	0.000167041	0.00140323
ENSGALG00000011934	0.298325	6.36639	14.1581	0.00016807	0.00141091
ENSGALG00000010629	0.281266	6.86316	14.1524	0.000168582	0.00141424
ENSGALG00000000675	-0.4663	5.85646	14.1349	0.00017016	0.0014265
ENSGALG00000011906	-0.451657	3.61488	14.1233	0.000171212	0.00143434
ENSGALG00000026934	-0.615132	2.15577	14.1174	0.000171743	0.00143781
ENSGALG00000020092	-0.304303	5.58465	14.1033	0.000173037	0.00144765
ENSGALG00000014812	0.978506	4.35211	14.0928	0.000174008	0.00145478
ENSGALG00000026180	-0.442466	9.70346	14.0828	0.000174939	0.00146156
ENSGALG00000006939	-0.443082	8.10258	14.0796	0.000175238	0.00146306
ENSGALG00000008120	0.576253	5.79289	14.0779	0.000175395	0.00146338
ENSGALG00000028225	-0.861572	1.72547	14.0765	0.000175523	0.00146345
ENSGALG00000014537	0.828468	1.86069	14.0733	0.000175823	0.00146408
ENSGALG00000016148	0.249947	6.96939	14.0731	0.000175838	0.00146408
ENSGALG00000012602	1.18854	1.47998	14.0672	0.000176396	0.00146773
ENSGALG00000005475	0.473169	5.73209	14.0654	0.000176566	0.00146815
ENSGALG00000007481	0.383451	6.28553	14.0551	0.000177536	0.00147521
ENSGALG00000028635	0.525674	7.41973	14.0523	0.000177796	0.00147573
ENSGALG00000013879	-0.280818	6.2622	14.0518	0.000177839	0.00147573
ENSGALG00000012787	-0.53826	4.2508	14.0452	0.00017847	0.00147996
ENSGALG00000028230	0.417483	5.65709	14.0346	0.00017948	0.00148733
ENSGALG00000007992	-0.237955	7.45641	14.0215	0.00018073	0.00149667
ENSGALG00000023975	0.392623	5.8436	14.0183	0.000181036	0.0014982
ENSGALG00000015020	0.539724	2.55908	14.0022	0.000182596	0.00151008
ENSGALG00000006979	0.303571	6.45846	13.9882	0.000183962	0.00152036
ENSGALG00000005105	0.315361	6.72328	13.9694	0.000185813	0.00153361
ENSGALG00000003043	-0.336594	6.08233	13.9693	0.000185816	0.00153361
ENSGALG00000015895	-0.866826	7.18682	13.9667	0.000186078	0.00153474
ENSGALG00000008257	0.579249	4.59095	13.9628	0.000186467	0.00153691
ENSGALG00000010843	0.501641	4.39088	13.9367	0.000189074	0.00155735
ENSGALG00000006649	-0.424207	5.60568	13.9296	0.000189789	0.00156157
ENSGALG00000026397	0.715791	1.5487	13.9289	0.00018986	0.00156157
ENSGALG00000003385	0.2645	5.89593	13.9278	0.000189969	0.00156157
ENSGALG00000026294	-0.951659	2.4566	13.9259	0.000190165	0.00156213
ENSGALG00000016412	0.678137	1.78433	13.9041	0.000192376	0.00157923
ENSGALG00000000484	-0.389207	4.26611	13.896	0.000193207	0.001585
ENSGALG00000015988	-0.508546	6.33796	13.8924	0.000193579	0.00158699
ENSGALG00000014485	-0.379006	4.77909	13.8895	0.000193883	0.00158842
ENSGALG00000019430	-1.47697	2.5614	13.8799	0.000194871	0.00159544
ENSGALG00000000680	1.19526	3.3478	13.8609	0.00019685	0.00161057
ENSGALG00000005422	-0.529349	7.39264	13.8516	0.000197825	0.00161715
ENSGALG00000007380	0.356892	4.95525	13.8507	0.000197919	0.00161715
ENSGALG00000009260	0.291453	4.80698	13.8487	0.000198133	0.00161782
ENSGALG00000010668	0.566267	6.29838	13.8409	0.000198961	0.0016235
ENSGALG00000010804	-0.298679	6.15793	13.8355	0.000199528	0.00162705
ENSGALG00000008269	-0.289158	5.75575	13.8302	0.000200094	0.00163057
ENSGALG00000000775	-0.428695	5.97959	13.8068	0.0002026	0.00164989
ENSGALG00000012105	0.335858	5.28975	13.8037	0.000202937	0.00165154
ENSGALG00000015808	-0.75998	4.94687	13.7989	0.000203456	0.00165467
ENSGALG00000026542	-0.410005	5.2272	13.7964	0.000203721	0.00165572
ENSGALG00000023571	0.29	5.47662	13.7921	0.000204189	0.00165842
ENSGALG00000010381	0.91911	1.03045	13.7893	0.000204498	0.00165983
ENSGALG00000001473	0.323694	7.24028	13.7839	0.000205089	0.00166353
ENSGALG00000027665	0.430777	3.46519	13.7638	0.000207292	0.00168028
ENSGALG00000000685	0.312407	6.33606	13.7596	0.000207762	0.00168298
ENSGALG00000016409	0.380015	7.04899	13.738	0.00021016	0.00170128
ENSGALG00000002955	0.647295	4.05099	13.7264	0.000211461	0.00171068
ENSGALG00000013579	0.29632	8.23699	13.7195	0.000212234	0.0017158
ENSGALG00000012279	0.337533	6.27333	13.6916	0.000215415	0.00174037
ENSGALG00000005674	0.214972	6.83047	13.6878	0.000215852	0.0017427
ENSGALG00000012390	-0.92466	3.62966	13.6866	0.000215988	0.0017427
ENSGALG00000001014	0.370073	4.3102	13.6661	0.000218357	0.00176066
ENSGALG00000005338	-0.240302	7.1619	13.6643	0.000218576	0.00176126
ENSGALG00000012638	0.369628	7.57101	13.662	0.000218833	0.00176217
ENSGALG00000014303	0.341383	5.44263	13.6336	0.000222172	0.0017876
ENSGALG00000010927	-0.373422	15.1593	13.6327	0.000222283	0.0017876
ENSGALG00000026581	0.248777	5.39971	13.6264	0.000223029	0.00179243
ENSGALG00000004474	-0.578161	3.69773	13.6251	0.00022318	0.00179247
ENSGALG00000013204	0.404229	5.92492	13.6154	0.000224337	0.00179968
ENSGALG00000005651	-0.872074	5.39851	13.6151	0.000224373	0.00179968
ENSGALG00000016576	-0.352385	4.9156	13.6027	0.000225862	0.00181044
ENSGALG00000008605	0.263493	7.55062	13.5969	0.000226561	0.00181474
ENSGALG00000016428	-0.843754	3.58254	13.5958	0.000226694	0.00181474
ENSGALG00000010826	1.06456	0.295916	13.5754	0.000229163	0.00183331
ENSGALG00000002227	-0.650825	5.38123	13.565	0.000230447	0.00184237
ENSGALG00000003790	0.317513	6.62608	13.5579	0.00023131	0.00184806
ENSGALG00000012662	0.855374	4.22184	13.5398	0.000233557	0.0018648
ENSGALG00000026147	-0.409188	6.09028	13.5181	0.000236279	0.00188359
ENSGALG00000017217	-0.601601	3.11882	13.5179	0.000236294	0.00188359
ENSGALG00000015779	0.463329	6.99053	13.5173	0.000236372	0.00188359
ENSGALG00000011080	-0.801736	1.15918	13.5133	0.000236884	0.00188567
ENSGALG00000009222	-0.309556	5.67645	13.5126	0.000236973	0.00188567
ENSGALG00000000568	1.13692	3.67222	13.5106	0.000237222	0.00188567
ENSGALG00000000270	0.390983	5.03289	13.5104	0.000237248	0.00188567
ENSGALG00000021143	-0.573819	1.56105	13.5073	0.000237642	0.00188757
ENSGALG00000009507	0.617773	3.85569	13.5004	0.000238519	0.00189331
ENSGALG00000008054	0.294789	6.70761	13.4942	0.000239301	0.00189829
ENSGALG00000008418	0.388327	6.26888	13.491	0.000239717	0.00190036
ENSGALG00000005305	-0.776074	0.298539	13.4893	0.000239922	0.00190076
ENSGALG00000026591	-0.282984	6.63254	13.4848	0.000240509	0.00190417
ENSGALG00000015018	1.36039	0.919359	13.4797	0.00024116	0.00190672
ENSGALG00000015770	-0.262738	8.91961	13.4795	0.000241186	0.00190672
ENSGALG00000014335	-0.253792	6.5785	13.4786	0.000241298	0.00190672
ENSGALG00000007963	0.714423	0.556228	13.4757	0.000241669	0.00190842
ENSGALG00000006139	0.574461	5.33064	13.4708	0.000242303	0.0019122
ENSGALG00000000299	1.15728	2.42359	13.4544	0.000244434	0.00192777
ENSGALG00000015226	-0.450037	3.32122	13.4502	0.000244983	0.00193086
ENSGALG00000024097	-0.378348	8.23832	13.4475	0.000245336	0.00193239
ENSGALG00000026736	-0.516941	6.17646	13.4353	0.000246935	0.00194374
ENSGALG00000002704	0.675733	4.41092	13.4293	0.000247729	0.00194874
ENSGALG00000015024	-0.379024	4.22566	13.4277	0.000247936	0.00194912
ENSGALG00000014171	-1.08452	5.18549	13.4126	0.000249935	0.00196357
ENSGALG00000026553	-0.494023	1.95247	13.4059	0.000250838	0.0019694
ENSGALG00000019867	-0.540989	5.05228	13.396	0.000252161	0.00197792
ENSGALG00000014378	-0.307817	5.44295	13.3954	0.000252247	0.00197792
ENSGALG00000004238	-0.424498	3.91742	13.3935	0.000252493	0.00197859
ENSGALG00000002417	-0.282108	7.82859	13.3823	0.00025401	0.0019892
ENSGALG00000006771	-0.243407	8.83765	13.3783	0.000254548	0.00199214
ENSGALG00000006659	-0.434043	6.79911	13.3601	0.000257033	0.00200869
ENSGALG00000009930	0.341886	7.00568	13.3593	0.000257146	0.00200869
ENSGALG00000010829	-0.738463	2.91573	13.3592	0.000257154	0.00200869
ENSGALG00000013875	0.441836	5.93563	13.3566	0.000257521	0.00201028
ENSGALG00000010024	-0.940003	1.93106	13.3417	0.000259568	0.00202418
ENSGALG00000015469	0.379438	6.13847	13.3412	0.000259633	0.00202418
ENSGALG00000005781	-0.430262	6.87123	13.3279	0.000261485	0.00203616
ENSGALG00000012127	-0.292688	4.3944	13.3272	0.000261591	0.00203616
ENSGALG00000028451	-0.699817	6.36862	13.3266	0.000261669	0.00203616
ENSGALG00000009945	-0.547556	2.88317	13.2995	0.000265473	0.00206445
ENSGALG00000015572	0.457421	3.85155	13.297	0.000265835	0.00206595
ENSGALG00000007625	0.377924	3.83883	13.2902	0.000266797	0.00207212
ENSGALG00000028145	0.577955	4.05064	13.2787	0.000268432	0.0020835
ENSGALG00000000840	0.21132	7.15319	13.267	0.000270118	0.00209525
ENSGALG00000004730	-0.472371	4.55726	13.2648	0.000270438	0.00209641
ENSGALG00000027680	-0.418416	5.18613	13.2522	0.000272266	0.00210924
ENSGALG00000004216	0.445026	3.79146	13.2418	0.000273776	0.0021196
ENSGALG00000010913	-1.02446	1.68036	13.2373	0.000274428	0.00212331
ENSGALG00000005787	0.411947	4.89114	13.2157	0.00027762	0.00214573
ENSGALG00000015635	0.51058	4.80021	13.2153	0.000277676	0.00214573
ENSGALG00000014815	-0.34584	5.33563	13.2003	0.000279901	0.00216155
ENSGALG00000017022	-0.293167	4.54854	13.1967	0.000280439	0.00216435
ENSGALG00000015972	-0.255363	6.94311	13.1892	0.000281567	0.00217168
ENSGALG00000009292	0.472172	4.25991	13.1848	0.00028223	0.00217542
ENSGALG00000007549	-0.234229	7.09747	13.1806	0.000282861	0.00217764
ENSGALG00000005961	-0.654336	2.11014	13.1799	0.000282968	0.00217764
ENSGALG00000008440	1.30362	3.21132	13.1794	0.000283051	0.00217764
ENSGALG00000011320	-0.792102	1.43354	13.1779	0.000283274	0.00217799
ENSGALG00000001926	-0.830741	7.67988	13.1752	0.000283674	0.0021797
ENSGALG00000012536	0.632364	1.5913	13.1681	0.000284751	0.00218661
ENSGALG00000020729	-0.323531	4.81192	13.1641	0.000285358	0.00218948
ENSGALG00000016072	0.328777	4.53926	13.1633	0.000285483	0.00218948
ENSGALG00000001797	0.462378	3.59594	13.1467	0.000288028	0.00220688
ENSGALG00000016380	-0.408785	4.18788	13.1459	0.000288145	0.00220688
ENSGALG00000008680	-0.546402	5.64938	13.1447	0.000288327	0.00220688
ENSGALG00000007755	0.608016	2.17073	13.1438	0.000288473	0.00220688
ENSGALG00000013448	0.43401	4.5912	13.1382	0.000289343	0.00221151
ENSGALG00000023436	-0.752474	1.06211	13.1375	0.00028944	0.00221151
ENSGALG00000016870	0.627862	4.17944	13.0988	0.00029549	0.00225541
ENSGALG00000009227	0.465527	3.80327	13.0984	0.000295553	0.00225541
ENSGALG00000001172	0.986793	1.55011	13.0971	0.000295759	0.00225558
ENSGALG00000014638	0.340979	7.67771	13.0915	0.00029664	0.00226089
ENSGALG00000003399	-1.42783	1.87583	13.0863	0.000297467	0.00226578
ENSGALG00000008546	-0.406504	4.58001	13.0815	0.000298229	0.00226956
ENSGALG00000012973	0.695885	4.59927	13.0808	0.000298334	0.00226956
ENSGALG00000016967	-0.681467	1.38238	13.0672	0.000300504	0.00228465
ENSGALG00000004984	0.56812	5.95186	13.0647	0.00030092	0.00228639
ENSGALG00000003558	-0.568667	5.94167	13.0566	0.000302211	0.00229478
ENSGALG00000007298	0.31267	5.24229	13.0498	0.000303311	0.00230132
ENSGALG00000001405	-0.460583	7.52192	13.049	0.000303448	0.00230132
ENSGALG00000011103	0.289395	7.57978	13.0413	0.000304689	0.0023093
ENSGALG00000004850	0.289143	6.5121	13.0344	0.000305821	0.00231644
ENSGALG00000027520	-0.867646	1.93747	13.0314	0.000306304	0.00231867
ENSGALG00000011635	-1.16151	7.26676	13.0222	0.000307819	0.0023287
ENSGALG00000009885	-0.505775	4.74802	13.0194	0.000308285	0.00232969
ENSGALG00000005472	0.950815	0.0908884	13.0191	0.00030833	0.00232969
ENSGALG00000001862	-0.671574	1.89774	13.0095	0.000309921	0.00234026
ENSGALG00000009283	-0.448153	5.69858	13.003	0.000311	0.00234677
ENSGALG00000019657	-1.13318	0.155268	13.0004	0.000311423	0.00234677
ENSGALG00000001425	0.276398	4.80155	12.9997	0.000311533	0.00234677
ENSGALG00000004871	-0.261002	8.98689	12.9997	0.000311549	0.00234677
ENSGALG00000009822	0.394343	3.69482	12.9932	0.000312618	0.00235337
ENSGALG00000003475	0.344645	8.22767	12.9671	0.000317013	0.002385
ENSGALG00000004460	0.290145	4.13524	12.9434	0.000321059	0.00241396
ENSGALG00000004286	-0.793031	3.40533	12.9347	0.000322541	0.00242332
ENSGALG00000011887	0.319411	5.18252	12.9338	0.0003227	0.00242332
ENSGALG00000005269	0.31488	6.81327	12.9268	0.000323916	0.00243096
ENSGALG00000006305	-0.282763	5.2093	12.9158	0.000325826	0.00244379
ENSGALG00000010838	-0.426512	6.25898	12.9123	0.000326434	0.00244686
ENSGALG00000019438	-0.317178	4.58982	12.9024	0.000328153	0.00245823
ENSGALG00000011126	-0.401665	4.46154	12.8971	0.000329083	0.0024637
ENSGALG00000014267	0.418178	6.36267	12.8924	0.000329921	0.00246846
ENSGALG00000007287	-0.269537	6.96851	12.8819	0.000331783	0.00248088
ENSGALG00000013173	-0.448451	3.78122	12.8775	0.000332551	0.00248509
ENSGALG00000014695	0.944854	0.559597	12.8764	0.000332753	0.00248509
ENSGALG00000013549	0.230636	6.42109	12.8483	0.000337786	0.00252115
ENSGALG00000027920	0.453318	4.45697	12.8324	0.000340672	0.00254114
ENSGALG00000008536	-0.389132	5.35804	12.822	0.000342561	0.00255367
ENSGALG00000012873	0.532132	4.28284	12.8208	0.000342782	0.00255377
ENSGALG00000016755	0.453308	4.94376	12.8146	0.000343926	0.00256073
ENSGALG00000011499	0.39588	6.00761	12.8131	0.000344201	0.00256122
ENSGALG00000016483	0.944419	4.42987	12.8101	0.000344759	0.00256382
ENSGALG00000011248	0.618943	4.58517	12.8078	0.000345179	0.00256538
ENSGALG00000010304	-0.360324	5.58056	12.803	0.000346071	0.00257046
ENSGALG00000004435	0.258022	5.89867	12.7992	0.000346769	0.00257408
ENSGALG00000004663	0.479418	4.95294	12.7794	0.00035046	0.0025999
ENSGALG00000002199	-0.653197	3.04639	12.7772	0.000350862	0.00260131
ENSGALG00000011651	-0.235045	7.58658	12.7656	0.000353057	0.002616
ENSGALG00000008681	-0.867519	7.88156	12.7431	0.000357323	0.002646
ENSGALG00000009528	0.364572	4.10576	12.7329	0.000359277	0.00265887
ENSGALG00000004222	0.305891	7.09414	12.73	0.000359833	0.00266137
ENSGALG00000025464	-0.556213	1.11464	12.7254	0.000360724	0.00266635
ENSGALG00000007638	0.329818	6.52746	12.7225	0.00036128	0.00266885
ENSGALG00000015091	-0.367879	4.25141	12.718	0.000362152	0.00267368
ENSGALG00000011225	-1.02256	2.13047	12.7145	0.00036283	0.00267707
ENSGALG00000004523	0.432976	5.84662	12.7078	0.000364126	0.00268501
ENSGALG00000011613	-0.620162	2.24279	12.6996	0.000365743	0.00269532
ENSGALG00000006053	0.475366	3.17193	12.6964	0.000366353	0.00269724
ENSGALG00000000826	0.544411	4.11673	12.696	0.000366444	0.00269724
ENSGALG00000004623	0.539228	5.93373	12.6909	0.000367435	0.00270208
ENSGALG00000013846	0.760659	5.66059	12.6904	0.000367543	0.00270208
ENSGALG00000027428	0.350007	5.73264	12.6755	0.000370471	0.00272197
ENSGALG00000002389	-0.573153	6.91796	12.672	0.000371167	0.00272531
ENSGALG00000003515	-0.468201	7.15909	12.671	0.000371371	0.00272531
ENSGALG00000003778	0.261572	6.44242	12.6565	0.000374253	0.00274482
ENSGALG00000004853	-0.486292	4.90384	12.6551	0.00037455	0.00274536
ENSGALG00000027217	0.83008	5.65848	12.6512	0.00037532	0.00274935
ENSGALG00000000160	0.353748	4.3891	12.6459	0.000376388	0.00275408
ENSGALG00000006145	0.819381	-0.0253506	12.6458	0.000376415	0.00275408
ENSGALG00000000846	-0.373814	4.1373	12.6446	0.000376643	0.0027541
ENSGALG00000010570	0.231796	7.49757	12.6419	0.000377189	0.00275645
ENSGALG00000006976	-0.675206	4.66402	12.6379	0.000378011	0.00276081
ENSGALG00000004696	0.345656	4.8077	12.6354	0.000378506	0.00276259
ENSGALG00000016138	0.333461	6.96148	12.6337	0.000378855	0.00276259
ENSGALG00000015241	0.735848	3.60142	12.6333	0.000378931	0.00276259
ENSGALG00000012639	-0.6011	3.04983	12.6304	0.000379527	0.00276446
ENSGALG00000001606	-0.294522	5.49301	12.6298	0.000379639	0.00276446
ENSGALG00000015124	0.696329	4.19561	12.6221	0.000381218	0.00277431
ENSGALG00000013811	-0.399316	5.4864	12.6177	0.000382118	0.00277921
ENSGALG00000009935	-0.8975	2.26011	12.6025	0.00038523	0.00280017
ENSGALG00000017037	0.40273	3.96728	12.5889	0.000388037	0.00281891
ENSGALG00000007238	0.53109	4.32977	12.5874	0.000388354	0.00281954
ENSGALG00000006501	-0.700842	3.60981	12.5843	0.000388993	0.0028225
ENSGALG00000029027	1.14452	3.07936	12.575	0.000390941	0.00283495
ENSGALG00000001951	-0.680373	1.04747	12.5739	0.000391171	0.00283495
ENSGALG00000005390	0.324919	5.52259	12.5728	0.000391409	0.00283499
ENSGALG00000015257	0.446677	2.95434	12.5641	0.000393222	0.00284644
ENSGALG00000013635	-0.353042	6.06989	12.5611	0.000393851	0.00284931
ENSGALG00000011942	-1.21337	0.32837	12.5599	0.000394113	0.00284952
ENSGALG00000007903	-0.234381	4.90529	12.5569	0.000394751	0.00285245
ENSGALG00000006947	-0.327442	9.24502	12.5394	0.000398458	0.00287754
ENSGALG00000019768	-0.465093	7.08785	12.5352	0.000399356	0.00288233
ENSGALG00000013777	0.313026	6.65909	12.5331	0.000399808	0.00288246
ENSGALG00000022985	0.502671	4.47322	12.5329	0.000399845	0.00288246
ENSGALG00000011827	0.327698	3.86642	12.5123	0.000404286	0.00291276
ENSGALG00000009634	0.218374	6.64833	12.5075	0.000405322	0.00291827
ENSGALG00000008308	-0.591916	4.08479	12.5066	0.000405527	0.00291827
ENSGALG00000014291	-0.732591	0.843626	12.4996	0.000407048	0.00292749
ENSGALG00000006044	1.33191	-0.386877	12.4963	0.000407752	0.00293083
ENSGALG00000010103	-0.349666	4.41586	12.4878	0.000409622	0.00294255
ENSGALG00000003726	-0.366508	4.96775	12.4813	0.00041104	0.00295101
ENSGALG00000015374	1.40836	-0.488373	12.4742	0.000412611	0.00296055
ENSGALG00000028155	-0.359198	6.22084	12.4627	0.000415158	0.00297708
ENSGALG00000027067	0.972923	2.04689	12.4467	0.000418734	0.00300097
ENSGALG00000018360	-0.308124	13.2005	12.4372	0.000420858	0.00301442
ENSGALG00000010979	-0.301957	4.3235	12.4125	0.000426481	0.00305292
ENSGALG00000007919	-0.272491	5.62818	12.4096	0.000427132	0.00305579
ENSGALG00000027533	-0.46139	2.92551	12.4001	0.000429321	0.00306966
ENSGALG00000015637	-0.246196	9.13899	12.3977	0.00042986	0.00307096
ENSGALG00000007115	0.562647	2.658	12.3971	0.000430005	0.00307096
ENSGALG00000003630	-0.314891	6.61923	12.39	0.000431635	0.0030808
ENSGALG00000001678	-0.338658	5.34958	12.3842	0.000432977	0.00308777
ENSGALG00000012183	0.613756	5.54823	12.3836	0.000433114	0.00308777
ENSGALG00000008971	-0.925601	0.426386	12.3814	0.000433634	0.00308967
ENSGALG00000028975	-0.66858	2.22869	12.3797	0.000434034	0.0030899
ENSGALG00000014653	-0.476678	3.52578	12.3791	0.000434171	0.0030899
ENSGALG00000027757	-0.62015	5.8901	12.3738	0.000435398	0.00309683
ENSGALG00000027778	0.861181	4.59066	12.3703	0.000436229	0.00310094
ENSGALG00000015263	-1.23589	5.04278	12.367	0.000436988	0.00310454
ENSGALG00000002372	-0.273961	4.71203	12.3481	0.000441441	0.00313236
ENSGALG00000012362	-0.646322	6.36678	12.3475	0.000441567	0.00313236
ENSGALG00000004532	0.651931	2.29858	12.3471	0.000441671	0.00313236
ENSGALG00000025768	-0.414743	3.23826	12.342	0.000442887	0.00313917
ENSGALG00000006047	-0.264506	6.51565	12.3352	0.000444494	0.00314874
ENSGALG00000004468	0.362163	4.0804	12.3302	0.000445681	0.00315532
ENSGALG00000016234	-0.664825	1.31251	12.3277	0.00044628	0.00315773
ENSGALG00000001275	-0.368462	4.9453	12.3199	0.000448157	0.00316918
ENSGALG00000012799	0.467478	5.37053	12.3159	0.000449105	0.00317406
ENSGALG00000010705	-0.431767	5.22015	12.311	0.000450304	0.00318069
ENSGALG00000009207	0.911333	2.18064	12.3079	0.000451037	0.00318404
ENSGALG00000014786	0.589859	2.63551	12.3045	0.000451874	0.0031881
ENSGALG00000015682	0.42525	4.85215	12.3021	0.000452452	0.00319035
ENSGALG00000008811	0.541963	3.35638	12.2895	0.000455514	0.00321009
ENSGALG00000010282	0.365043	5.39176	12.2858	0.00045642	0.00321356
ENSGALG00000005785	0.248883	7.85663	12.2853	0.000456532	0.00321356
ENSGALG00000004538	-0.847407	0.184774	12.2842	0.000456808	0.00321366
ENSGALG00000028846	-0.254563	6.66398	12.2733	0.000459492	0.00323
ENSGALG00000009816	-1.12702	0.34574	12.2724	0.00045971	0.00323
ENSGALG00000010051	0.565374	3.84959	12.2715	0.000459922	0.00323
ENSGALG00000000401	0.428892	2.55042	12.2686	0.000460645	0.00323323
ENSGALG00000025959	-0.682112	2.34612	12.2621	0.000462248	0.00324262
ENSGALG00000014168	0.338349	4.14128	12.2595	0.0004629	0.00324534
ENSGALG00000029023	-0.979425	0.392818	12.2521	0.000464723	0.00325625
ENSGALG00000003169	-0.241255	5.06402	12.2354	0.000468902	0.00328366
ENSGALG00000006091	1.02984	1.67642	12.2282	0.000470735	0.00329461
ENSGALG00000015000	0.420937	3.96168	12.2192	0.000473008	0.00330863
ENSGALG00000019432	0.463309	2.56678	12.1867	0.000481312	0.00336479
ENSGALG00000027287	-0.36036	3.84312	12.1793	0.000483224	0.00337623
ENSGALG00000009680	0.524443	5.0758	12.1741	0.000484568	0.00338369
ENSGALG00000003913	-0.288407	4.65912	12.1719	0.000485155	0.00338586
ENSGALG00000002094	-0.235361	5.61531	12.1487	0.000491225	0.00342627
ENSGALG00000008696	-0.926459	3.79424	12.1403	0.000493442	0.00343947
ENSGALG00000027357	1.05325	3.56876	12.1394	0.00049368	0.00343947
ENSGALG00000001343	-1.07348	1.39151	12.1323	0.000495568	0.00345066
ENSGALG00000002310	-0.2289	7.03177	12.1307	0.000495982	0.00345159
ENSGALG00000003272	0.251889	5.66978	12.1166	0.000499749	0.00347582
ENSGALG00000006222	0.323504	7.68331	12.1086	0.000501895	0.00348805
ENSGALG00000001847	0.468967	4.83985	12.1079	0.000502077	0.00348805
ENSGALG00000004881	-0.247462	7.29213	12.1033	0.000503337	0.00349482
ENSGALG00000002671	2.02992	0.445059	12.0989	0.000504528	0.00350111
ENSGALG00000006054	0.742207	4.19062	12.0964	0.000505181	0.00350365
ENSGALG00000012620	-0.504186	4.61274	12.0938	0.000505893	0.00350661
ENSGALG00000016119	0.279762	7.55391	12.0486	0.000518319	0.00359071
ENSGALG00000009896	0.24457	5.79413	12.0469	0.000518793	0.00359133
ENSGALG00000019543	-0.564331	3.09796	12.0461	0.000518995	0.00359133
ENSGALG00000005551	-0.406665	8.23323	12.0431	0.000519836	0.00359512
ENSGALG00000024082	0.329104	4.39346	12.0405	0.000520567	0.00359814
ENSGALG00000026210	0.325788	3.99983	12.0389	0.000521009	0.00359917
ENSGALG00000005776	-0.507733	4.1779	12.0369	0.00052158	0.00359989
ENSGALG00000015881	0.239316	6.38645	12.0365	0.000521702	0.00359989
ENSGALG00000008633	0.225437	7.03075	12.0249	0.000524943	0.00362021
ENSGALG00000001433	-0.612425	2.17684	12.021	0.000526048	0.0036258
ENSGALG00000013887	0.303449	4.75913	12.0083	0.00052965	0.00364676
ENSGALG00000002078	0.413863	6.27851	12.0081	0.000529686	0.00364676
ENSGALG00000015218	-0.661155	4.50857	11.9902	0.000534819	0.00368004
ENSGALG00000014096	-0.331333	5.91632	11.9805	0.000537588	0.00369701
ENSGALG00000028728	0.473314	1.89417	11.9763	0.000538802	0.00370328
ENSGALG00000003748	0.295142	6.75315	11.974	0.000539484	0.00370589
ENSGALG00000005737	-0.531436	3.74998	11.966	0.000541812	0.00371979
ENSGALG00000008150	-0.389548	8.15549	11.963	0.000542679	0.00372366
ENSGALG00000004905	0.27356	5.91235	11.9533	0.000545517	0.00374104
ENSGALG00000010840	0.452752	4.91993	11.9435	0.000548395	0.00375867
ENSGALG00000001583	0.714571	3.10309	11.9391	0.000549675	0.00376534
ENSGALG00000010364	-1.06686	1.06713	11.9354	0.000550761	0.00376996
ENSGALG00000011481	0.244537	6.46619	11.9348	0.000550965	0.00376996
ENSGALG00000010521	1.14909	0.404078	11.9319	0.000551802	0.00377357
ENSGALG00000027159	0.565907	5.23685	11.9283	0.000552885	0.00377887
ENSGALG00000008926	0.242949	5.85226	11.9174	0.000556123	0.00379871
ENSGALG00000027275	0.457807	7.0644	11.9164	0.000556408	0.00379871
ENSGALG00000011894	0.428978	6.67623	11.9062	0.000559489	0.00381762
ENSGALG00000007145	-0.244439	9.17279	11.9014	0.000560924	0.00382528
ENSGALG00000014703	-0.403205	7.04942	11.8828	0.000566557	0.00386154
ENSGALG00000006988	0.600737	5.78746	11.8779	0.000568033	0.00386945
ENSGALG00000029074	-0.283384	5.44172	11.8759	0.000568647	0.00387148
ENSGALG00000007547	0.305918	4.68646	11.8743	0.000569141	0.00387269
ENSGALG00000006479	-0.728099	1.17288	11.8721	0.00056981	0.00387509
ENSGALG00000012225	-0.222068	9.44886	11.8618	0.000572959	0.00389434
ENSGALG00000027695	0.651629	3.28067	11.8586	0.000573951	0.00389892
ENSGALG00000014453	0.712938	2.96856	11.8566	0.000574586	0.00390107
ENSGALG00000016981	-0.747379	0.0624029	11.8525	0.000575831	0.00390728
ENSGALG00000015705	0.306658	4.8886	11.8515	0.000576139	0.00390728
ENSGALG00000014283	0.537375	4.12188	11.8445	0.000578305	0.0039198
ENSGALG00000010874	0.606503	7.85625	11.8386	0.00058014	0.00393006
ENSGALG00000016073	0.22429	6.08785	11.8374	0.000580538	0.00393059
ENSGALG00000029099	0.739236	0.986825	11.8043	0.000590927	0.00399871
ENSGALG00000021972	0.485204	4.61084	11.8011	0.000591946	0.0040034
ENSGALG00000001725	0.338037	6.33025	11.7992	0.000592561	0.00400535
ENSGALG00000028580	-0.624586	2.53598	11.785	0.000597088	0.00403073
ENSGALG00000009500	0.319904	6.22414	11.7846	0.000597218	0.00403073
ENSGALG00000001487	0.205904	6.10712	11.7844	0.000597304	0.00403073
ENSGALG00000009443	0.365248	4.52903	11.7811	0.000598346	0.00403554
ENSGALG00000010798	0.398723	6.05505	11.7722	0.000601224	0.00405074
ENSGALG00000010995	-0.5898	1.48471	11.7721	0.000601261	0.00405074
ENSGALG00000000657	-0.216036	6.08523	11.7695	0.000602087	0.00405408
ENSGALG00000007448	-0.915404	1.73501	11.7678	0.000602649	0.00405563
ENSGALG00000003307	-0.223688	8.73328	11.762	0.000604529	0.00406604
ENSGALG00000015163	0.389351	4.49966	11.7578	0.000605883	0.00406904
ENSGALG00000014860	0.309916	5.60067	11.7577	0.000605935	0.00406904
ENSGALG00000015215	-0.53869	5.66463	11.7575	0.000605971	0.00406904
ENSGALG00000008828	-0.38223	7.04864	11.7558	0.000606542	0.00407065
ENSGALG00000027870	-2.0662	2.45933	11.7527	0.000607538	0.00407509
ENSGALG00000015858	0.321209	6.44324	11.7313	0.000614569	0.00412
ENSGALG00000016721	-0.777796	6.10751	11.7301	0.000614966	0.00412041
ENSGALG00000013702	0.267039	8.19099	11.7155	0.000619819	0.00415065
ENSGALG00000015721	-0.32232	4.94692	11.7124	0.000620865	0.00415539
ENSGALG00000015980	-0.646609	2.89392	11.7051	0.000623297	0.00416938
ENSGALG00000009526	-0.262165	4.76751	11.6926	0.000627504	0.00419523
ENSGALG00000000541	-0.242896	7.49252	11.6815	0.000631239	0.0042179
ENSGALG00000018770	-0.923857	5.40584	11.6704	0.000635029	0.00424092
ENSGALG00000016809	-0.741975	5.16539	11.6659	0.000636564	0.00424694
ENSGALG00000027524	0.31208	7.74555	11.6657	0.000636624	0.00424694
ENSGALG00000000184	0.325991	8.27543	11.6583	0.000639181	0.00426167
ENSGALG00000003733	0.589174	3.17251	11.657	0.000639602	0.00426215
ENSGALG00000020380	-1.06023	0.237922	11.6516	0.000641466	0.00427225
ENSGALG00000027085	-0.477133	4.9362	11.6406	0.000645261	0.0042952
ENSGALG00000013042	0.433102	5.14681	11.6389	0.000645874	0.00429639
ENSGALG00000026390	0.252582	7.02278	11.6381	0.000646143	0.00429639
ENSGALG00000004418	0.973603	2.42036	11.6371	0.000646501	0.00429645
ENSGALG00000011518	-0.409727	3.03853	11.6202	0.000652383	0.00433318
ENSGALG00000011795	0.270214	7.28055	11.6082	0.000656634	0.00435905
ENSGALG00000013956	-0.416664	5.90658	11.6006	0.000659313	0.00437447
ENSGALG00000022080	-0.392553	4.37284	11.5949	0.000661332	0.00438549
ENSGALG00000020492	-0.672939	1.29321	11.5898	0.000663128	0.00439287
ENSGALG00000000373	0.561762	3.39193	11.5898	0.000663163	0.00439287
ENSGALG00000001807	-0.271967	6.02077	11.5886	0.00066357	0.00439319
ENSGALG00000008456	1.02777	-0.0293841	11.5765	0.000667888	0.00441939
ENSGALG00000001258	0.24774	7.63971	11.5716	0.000669675	0.00442882
ENSGALG00000005036	-0.445597	4.33549	11.5693	0.000670503	0.00443111
ENSGALG00000023066	-0.414595	6.4876	11.5686	0.000670745	0.00443111
ENSGALG00000009052	-1.02743	9.67921	11.5628	0.00067285	0.00444262
ENSGALG00000016635	-0.591088	4.9255	11.56	0.000673864	0.00444692
ENSGALG00000008623	0.413723	7.70985	11.558	0.000674579	0.00444924
ENSGALG00000001895	0.59722	4.3485	11.5552	0.000675618	0.0044537
ENSGALG00000012985	-1.02756	0.394631	11.5498	0.00067758	0.00446357
ENSGALG00000021017	0.65555	2.22579	11.549	0.000677844	0.00446357
ENSGALG00000014973	-0.714503	1.3131	11.5433	0.000679942	0.00447498
ENSGALG00000000853	-0.271464	5.89032	11.5313	0.000684354	0.00450159
ENSGALG00000012538	-1.15425	4.49726	11.5299	0.000684863	0.00450253
ENSGALG00000002870	0.239273	6.41308	11.528	0.000685541	0.00450456
ENSGALG00000007699	-0.239453	8.50063	11.5259	0.000686328	0.00450732
ENSGALG00000007550	0.481462	2.94197	11.5182	0.000689193	0.00452371
ENSGALG00000029113	-0.7563	1.88913	11.5166	0.000689782	0.00452515
ENSGALG00000009079	0.238199	6.71351	11.5133	0.000691013	0.0045301
ENSGALG00000000533	0.260482	7.87802	11.5126	0.000691276	0.0045301
ENSGALG00000007509	-0.428237	7.68882	11.5	0.000695977	0.00455713
ENSGALG00000014038	0.265452	4.87484	11.4995	0.000696146	0.00455713
ENSGALG00000010032	1.02797	2.87822	11.4942	0.000698127	0.00456766
ENSGALG00000011813	-0.721878	4.51949	11.4891	0.000700064	0.00457788
ENSGALG00000015119	0.247154	7.03839	11.4806	0.000703251	0.00459628
ENSGALG00000019412	-0.9307	-0.503889	11.4786	0.000704029	0.00459891
ENSGALG00000004533	0.29074	5.45336	11.4754	0.00070523	0.00460429
ENSGALG00000016764	0.26038	7.45494	11.4742	0.000705678	0.00460477
ENSGALG00000008400	0.351923	5.36326	11.47	0.000707294	0.00461285
ENSGALG00000017056	0.984176	-0.144848	11.4597	0.000711217	0.00463597
ENSGALG00000010335	0.45795	4.58638	11.4394	0.000719046	0.00468451
ENSGALG00000004045	0.387534	5.30524	11.4326	0.000721648	0.00469896
ENSGALG00000002162	0.247839	5.92585	11.4193	0.000726836	0.00473022
ENSGALG00000002527	0.446579	3.10851	11.4144	0.000728773	0.00474032
ENSGALG00000010073	-0.230223	8.59624	11.4018	0.000733735	0.00477006
ENSGALG00000009170	0.468179	2.47169	11.3974	0.000735487	0.00477891
ENSGALG00000016495	-0.605495	3.6249	11.3885	0.000739021	0.00479933
ENSGALG00000027626	0.958253	0.477566	11.3857	0.000740122	0.00480393
ENSGALG00000009689	0.577793	2.91649	11.3809	0.000742013	0.00481365
ENSGALG00000000107	0.556139	2.53561	11.3782	0.00074311	0.00481822
ENSGALG00000018368	-0.289645	13.0055	11.3721	0.00074556	0.00483154
ENSGALG00000016292	-1.27552	4.59628	11.3687	0.000746915	0.00483777
ENSGALG00000022770	0.878187	2.25127	11.366	0.000748003	0.00484225
ENSGALG00000011016	0.297136	6.02995	11.3627	0.00074935	0.00484841
ENSGALG00000023025	-0.403803	3.88801	11.3601	0.000750403	0.00485266
ENSGALG00000004845	-0.363894	3.35976	11.356	0.00075206	0.00485945
ENSGALG00000010174	0.307743	5.03551	11.3555	0.000752246	0.00485945
ENSGALG00000027164	0.425036	3.26735	11.3533	0.000753149	0.0048621
ENSGALG00000012623	-0.808454	1.38634	11.3525	0.000753452	0.0048621
ENSGALG00000015259	0.338067	6.03934	11.3313	0.000762124	0.00491548
ENSGALG00000026700	0.344865	6.12675	11.3204	0.000766607	0.00494179
ENSGALG00000009505	-0.301838	5.68083	11.3075	0.00077194	0.00497355
ENSGALG00000028806	-0.473249	5.5066	11.3049	0.000773028	0.00497795
ENSGALG00000001627	-0.431944	3.43144	11.3033	0.000773706	0.00497923
ENSGALG00000002500	-0.361751	5.94241	11.3025	0.000774041	0.00497923
ENSGALG00000015830	0.236355	6.37712	11.2957	0.000776869	0.0049948
ENSGALG00000025649	-0.609268	0.805699	11.2935	0.00077779	0.00499809
ENSGALG00000028506	0.448374	3.74994	11.2902	0.000779181	0.00500441
ENSGALG00000011569	0.348824	5.45569	11.282	0.000782615	0.00502383
ENSGALG00000009624	-0.982042	2.31563	11.2773	0.000784613	0.00503402
ENSGALG00000007131	-0.227366	6.53563	11.2707	0.00078739	0.00504919
ENSGALG00000003805	-0.579896	5.66832	11.2652	0.000789717	0.00506146
ENSGALG00000007712	0.270464	8.67202	11.2613	0.00079141	0.00506966
ENSGALG00000008098	-0.317215	4.1412	11.2602	0.000791848	0.00506982
ENSGALG00000019795	-0.642344	0.534168	11.2579	0.000792835	0.00507348
ENSGALG00000001234	-1.44834	-0.0864998	11.2558	0.00079373	0.00507656
ENSGALG00000005506	-0.630802	1.22489	11.2385	0.000801164	0.00512143
ENSGALG00000018361	-0.272162	12.7129	11.2356	0.000802414	0.00512674
ENSGALG00000000048	-0.437166	5.97109	11.2326	0.000803734	0.00513098
ENSGALG00000005254	-0.291499	5.62283	11.2322	0.000803915	0.00513098
ENSGALG00000013834	-0.427316	4.71825	11.226	0.000806574	0.00514527
ENSGALG00000004709	-0.384585	6.08105	11.2228	0.000807976	0.00515153
ENSGALG00000025886	-0.898445	1.34139	11.209	0.000814022	0.00518738
ENSGALG00000006532	-0.306489	5.48796	11.1976	0.000819037	0.00521662
ENSGALG00000000168	-0.609435	3.9042	11.1911	0.000821899	0.00523213
ENSGALG00000013006	-0.408536	4.7754	11.188	0.000823259	0.00523807
ENSGALG00000014128	0.569207	2.97098	11.1735	0.000829717	0.00527642
ENSGALG00000003678	-0.62425	6.39155	11.1633	0.000834329	0.00530296
ENSGALG00000011324	-0.488041	2.62691	11.1623	0.000834757	0.00530296
ENSGALG00000015693	-0.244281	5.23294	11.1448	0.000842671	0.00534839
ENSGALG00000001773	0.391871	6.0478	11.1446	0.000842783	0.00534839
ENSGALG00000014819	0.579407	2.71922	11.1383	0.000845654	0.00536384
ENSGALG00000001312	0.324154	7.14789	11.1323	0.000848374	0.0053783
ENSGALG00000016324	-0.491773	6.80712	11.1286	0.00085009	0.00538639
ENSGALG00000014370	0.22874	7.96704	11.123	0.000852639	0.00539895
ENSGALG00000012055	0.56631	3.52789	11.1223	0.000852953	0.00539895
ENSGALG00000008731	0.296981	5.00391	11.1156	0.00085604	0.00541569
ENSGALG00000006755	-0.312924	4.26687	11.1056	0.000860697	0.00544234
ENSGALG00000016475	-1.18016	0.259226	11.1026	0.000862079	0.00544827
ENSGALG00000005155	-0.422736	4.6605	11.1016	0.000862545	0.0054484
ENSGALG00000004548	0.204849	6.68158	11.0952	0.00086551	0.00546431
ENSGALG00000009480	-0.921404	3.55493	11.093	0.000866519	0.00546786
ENSGALG00000012342	0.52554	4.39166	11.0808	0.000872282	0.0055014
ENSGALG00000027557	0.29436	5.6744	11.0776	0.000873782	0.00550802
ENSGALG00000008139	-0.702858	2.97634	11.0759	0.000874553	0.00551004
ENSGALG00000016941	-1.6128	-0.247305	11.0731	0.000875877	0.00551346
ENSGALG00000004127	0.604432	2.77675	11.0724	0.000876201	0.00551346
ENSGALG00000000410	-0.367342	7.18406	11.0719	0.000876446	0.00551346
ENSGALG00000002836	0.287354	5.38206	11.069	0.000877826	0.00551931
ENSGALG00000002531	0.182804	7.60176	11.0663	0.000879111	0.00552455
ENSGALG00000013954	-0.574317	2.98088	11.0603	0.000881962	0.00553962
ENSGALG00000002044	-0.256779	5.14766	11.0433	0.000890067	0.00558493
ENSGALG00000028499	0.391109	6.37946	11.0433	0.000890087	0.00558493
ENSGALG00000027737	0.462252	5.58697	11.0392	0.000892035	0.00559429
ENSGALG00000013950	-0.219582	5.12448	11.0206	0.000901032	0.00564782
ENSGALG00000002563	-0.585243	5.58788	11.0155	0.000903523	0.00566054
ENSGALG00000014846	0.418751	6.89779	11.0109	0.000905793	0.00567186
ENSGALG00000009682	1.10117	0.215448	11.0011	0.000910581	0.00569892
ENSGALG00000004179	0.383498	4.71063	10.9961	0.00091306	0.00571152
ENSGALG00000012093	-0.341771	3.27117	10.9947	0.000913717	0.00571272
ENSGALG00000005157	0.363913	4.8959	10.9912	0.000915458	0.00572068
ENSGALG00000005821	0.710325	4.11469	10.9806	0.000920687	0.00575042
ENSGALG00000015677	-0.713655	0.454016	10.9716	0.000925186	0.00577557
ENSGALG00000008795	-0.880472	5.8896	10.9688	0.000926564	0.00578099
ENSGALG00000006942	0.283362	7.31196	10.968	0.000926998	0.00578099
ENSGALG00000000713	0.376359	6.03855	10.9548	0.000933623	0.00581934
ENSGALG00000009378	-0.523377	3.71661	10.9516	0.000935248	0.00582651
ENSGALG00000004490	0.463689	5.74438	10.9438	0.000939166	0.00584578
ENSGALG00000008405	0.210783	6.78868	10.9432	0.000939496	0.00584578
ENSGALG00000004088	-0.337238	6.26358	10.942	0.000940067	0.00584578
ENSGALG00000005620	0.390584	3.59231	10.9417	0.000940251	0.00584578
ENSGALG00000012438	0.239857	7.59129	10.94	0.000941083	0.00584606
ENSGALG00000011747	-0.406013	5.84594	10.9397	0.000941249	0.00584606
ENSGALG00000009217	0.336891	3.05249	10.9344	0.000943974	0.00586
ENSGALG00000010958	-0.897246	-0.4415	10.9332	0.00094455	0.00586061
ENSGALG00000014675	-1.23034	0.370574	10.9285	0.000946986	0.00587261
ENSGALG00000027517	-0.334672	4.69743	10.9274	0.000947542	0.00587261
ENSGALG00000014683	0.216214	5.43724	10.9266	0.000947929	0.00587261
ENSGALG00000014126	-0.447727	5.73014	10.9252	0.000948642	0.00587261
ENSGALG00000016990	0.380765	4.09407	10.9247	0.000948881	0.00587261
ENSGALG00000001762	0.910981	2.17229	10.9201	0.000951285	0.00588452
ENSGALG00000018244	-0.582514	1.16634	10.9129	0.000954962	0.00590428
ENSGALG00000015416	-0.286253	7.02374	10.9044	0.000959337	0.00592834
ENSGALG00000015388	-0.48157	3.52993	10.8847	0.000969614	0.00598764
ENSGALG00000016249	0.623096	5.95919	10.8841	0.000969911	0.00598764
ENSGALG00000009445	0.365739	4.58468	10.8739	0.000975312	0.00601795
ENSGALG00000011523	-0.207782	8.17782	10.869	0.000977853	0.00603058
ENSGALG00000012072	-0.309194	5.1459	10.8578	0.000983829	0.00606439
ENSGALG00000022324	-1.05213	0.307159	10.8564	0.000984571	0.00606516
ENSGALG00000028570	0.505861	5.72926	10.8557	0.000984944	0.00606516
ENSGALG00000016666	0.468314	7.91394	10.854	0.000985847	0.00606766
ENSGALG00000027561	-0.277705	6.97405	10.846	0.000990096	0.00609076
ENSGALG00000012034	-0.356533	6.15771	10.8427	0.000991876	0.00609864
ENSGALG00000012179	-0.363371	3.93479	10.8398	0.000993439	0.00610519
ENSGALG00000016881	-0.513795	1.67845	10.8328	0.000997181	0.00612511
ENSGALG00000014798	0.421836	3.68369	10.8306	0.000998364	0.00612656
ENSGALG00000011560	-0.429309	5.05151	10.8305	0.000998417	0.00612656
ENSGALG00000013793	0.575283	4.34339	10.8267	0.00100045	0.00613593
ENSGALG00000008298	-0.866388	2.43075	10.824	0.00100193	0.00614187
[truncated: 10,250 more rows]
