# Supplementary material for: Transcriptome analysis of the uterus of hens laying eggs differing in cuticle deposition
Source: BMC Genomics. 2020 Jul 27;21:516. doi: 10.1186/s12864-020-06882-7 (PMC7385972; doi:10.1186/s12864-020-06882-7)
Supplement: Supplementary file 3 — Additional file 3 Table S3. DEGs in GNRH1 treated hens uterus compared to AVT treated hens uterus. [file 12864_2020_6882_MOESM3_ESM.xlsx]

## Sheet: Table S3
Table S3. DEGs in hen uterus during different in GNRH1 treated hens compared to AVT hens.
Genes	logFC	logCPM	LR	PValue	FDR
ENSGALG00000006491	-6.45055	1.69681	45.023	1.94737e-11	1.21691e-09
ENSGALG00000023818	-6.17042	5.91673	173.581	1.22229e-39	2.99413e-36
ENSGALG00000023819	-5.91274	1.96064	63.6306	1.50079e-15	2.1883e-13
ENSGALG00000016086	-4.18159	2.68689	68.8853	1.04362e-16	1.93955e-14
ENSGALG00000017790	-3.75287	3.52566	18.3134	1.87382e-05	0.000221276
ENSGALG00000013568	-3.5903	5.9829	117.719	1.99828e-27	1.28815e-24
ENSGALG00000016682	-3.5375	0.45107	21.0512	4.47163e-06	6.37584e-05
ENSGALG00000028037	-3.30422	4.76633	60.1525	8.77872e-15	1.09716e-12
ENSGALG00000025698	-3.27899	5.88995	15.1102	0.000101416	0.000927662
ENSGALG00000008661	-3.26245	6.02468	25.9746	3.45945e-07	7.01511e-06
ENSGALG00000015935	-3.2397	-1.45657	14.8904	0.000113944	0.00102315
ENSGALG00000006361	-3.19977	0.226068	17.563	2.77944e-05	0.000310041
ENSGALG00000007669	-3.13672	8.20825	115.848	5.13272e-27	3.14328e-24
ENSGALG00000013703	-3.08876	0.761416	29.9783	4.36901e-08	1.1735e-06
ENSGALG00000011419	-2.96826	-0.618118	38.4812	5.52835e-10	2.43566e-08
ENSGALG00000015985	-2.92977	0.800979	38.1838	6.43833e-10	2.73808e-08
ENSGALG00000011207	-2.92643	5.51319	96.2676	1.00358e-22	3.61524e-20
ENSGALG00000002006	-2.90102	1.46664	8.44574	0.00365899	0.0175954
ENSGALG00000025887	-2.75158	7.34632	163.185	2.27887e-37	3.48895e-34
ENSGALG00000005140	-2.74862	2.50866	199.115	3.25822e-45	1.99533e-41
ENSGALG00000010926	-2.69481	8.16704	30.8219	2.82823e-08	8.05585e-07
ENSGALG00000006106	-2.6868	4.6693	80.9542	2.31008e-19	6.73663e-17
ENSGALG00000002909	-2.6609	7.27626	59.5706	1.17987e-14	1.43079e-12
ENSGALG00000007158	-2.65106	3.96972	158.016	3.07008e-36	4.17804e-33
ENSGALG00000006354	-2.60868	2.98428	15.0475	0.000104839	0.000955408
ENSGALG00000019552	-2.59792	0.847764	17.8174	2.43153e-05	0.000276522
ENSGALG00000015419	-2.58772	4.95142	18.9526	1.34005e-05	0.000166291
ENSGALG00000009626	-2.55954	7.41702	104.277	1.75891e-24	7.42868e-22
ENSGALG00000026125	-2.5556	0.259833	38.7123	4.91097e-10	2.17933e-08
ENSGALG00000000949	-2.53578	4.20227	177.833	1.44037e-40	4.4104e-37
ENSGALG00000006413	-2.50669	1.19055	25.5992	4.2022e-07	8.38249e-06
ENSGALG00000008581	-2.42938	2.43745	115.587	5.85315e-27	3.41378e-24
ENSGALG00000011715	-2.33743	9.15395	136.863	1.29194e-31	1.31864e-28
ENSGALG00000018875	-2.31849	1.42484	24.3166	8.17335e-07	1.49191e-05
ENSGALG00000025772	-2.31691	3.8629	31.6202	1.87465e-08	5.60017e-07
ENSGALG00000020505	-2.31035	0.198775	19.3635	1.08051e-05	0.000138868
ENSGALG00000021350	-2.23833	4.26433	48.3369	3.58938e-12	2.66615e-10
ENSGALG00000004966	-2.23163	1.55906	15.9377	6.54634e-05	0.000638881
ENSGALG00000009700	-2.21306	5.72433	32.197	1.39309e-08	4.36383e-07
ENSGALG00000026727	-2.19347	0.810751	50.4015	1.25301e-12	1.07321e-10
ENSGALG00000011784	-2.18207	1.44181	22.2388	2.40764e-06	3.7952e-05
ENSGALG00000026124	-2.17905	0.00486544	31.5172	1.97681e-08	5.83095e-07
ENSGALG00000001866	-2.13675	6.11755	28.2037	1.09193e-07	2.63787e-06
ENSGALG00000027786	-2.11832	1.52739	59.2035	1.42182e-14	1.7073e-12
ENSGALG00000017418	-2.10223	4.2381	46.5403	8.97553e-12	6.00723e-10
ENSGALG00000007426	-2.08802	1.48043	18.0865	2.11087e-05	0.000245994
ENSGALG00000011084	-2.08795	2.9199	55.6204	8.79045e-14	9.44434e-12
ENSGALG00000008166	-2.08143	-0.525072	21.9252	2.83483e-06	4.34012e-05
ENSGALG00000002459	-2.08039	1.85311	49.0795	2.45801e-12	1.91756e-10
ENSGALG00000001188	-2.08011	3.26823	68.0642	1.5826e-16	2.89308e-14
ENSGALG00000006469	-2.07691	5.61358	30.0321	4.24963e-08	1.15154e-06
ENSGALG00000026267	-2.07501	3.1455	43.3275	4.63041e-11	2.65016e-09
ENSGALG00000003689	-2.07269	5.6139	323.317	2.74455e-72	3.36153e-68
ENSGALG00000027870	-2.0662	2.45933	11.7527	0.000607538	0.00407509
ENSGALG00000027874	-2.04836	4.94419	59.7142	1.0968e-14	1.35693e-12
ENSGALG00000003939	-2.04589	6.10487	96.9334	7.16987e-23	2.66111e-20
ENSGALG00000006729	-2.04519	6.96695	31.1204	2.42508e-08	7.02184e-07
ENSGALG00000008945	-2.03431	4.60647	64.27	1.08486e-15	1.62041e-13
ENSGALG00000016154	-2.02705	0.767789	20.1833	7.0366e-06	9.52125e-05
ENSGALG00000027051	-2.02324	1.7321	26.7219	2.34944e-07	5.06619e-06
ENSGALG00000002931	-2.01648	0.750633	15.879	6.75255e-05	0.000656654
ENSGALG00000001879	-2.01228	0.719604	9.2988	0.00229304	0.012195
ENSGALG00000000497	-1.96193	1.34103	27.2687	1.77058e-07	4.03102e-06
ENSGALG00000015987	-1.95174	9.09016	28.2637	1.0586e-07	2.56475e-06
ENSGALG00000003706	-1.94736	7.34058	81.827	1.48532e-19	4.54806e-17
ENSGALG00000016782	-1.93073	-0.941328	19.9687	7.87217e-06	0.000104917
ENSGALG00000001244	-1.92759	5.74654	50.7618	1.04284e-12	9.12337e-11
ENSGALG00000015474	-1.92629	0.161233	28.6402	8.71524e-08	2.14346e-06
ENSGALG00000006370	-1.89601	2.16506	30.6482	3.09316e-08	8.66235e-07
ENSGALG00000004599	-1.89003	3.22961	89.9691	2.41908e-21	8.0078e-19
ENSGALG00000007056	-1.83024	6.28591	126.805	2.04961e-29	1.67358e-26
ENSGALG00000016600	-1.81872	-0.720142	8.21384	0.0041572	0.0193873
ENSGALG00000006337	-1.79845	2.0241	81.416	1.82872e-19	5.46298e-17
ENSGALG00000003034	-1.79684	-0.391855	49.6358	1.85103e-12	1.53185e-10
ENSGALG00000010986	-1.79403	0.843218	44.0127	3.26258e-11	1.95882e-09
ENSGALG00000002549	-1.78536	0.538547	20.028	7.63152e-06	0.000102042
ENSGALG00000016906	-1.76284	4.86525	183.966	6.60005e-42	2.69458e-38
ENSGALG00000006352	-1.74113	1.55411	40.829	1.66147e-10	8.30598e-09
ENSGALG00000011940	-1.73736	-0.727755	9.73067	0.00181218	0.00998901
ENSGALG00000010256	-1.73256	6.50841	106.519	5.67433e-25	2.57404e-22
ENSGALG00000027606	-1.73051	2.04368	9.73426	0.00180865	0.00998007
ENSGALG00000012712	-1.72375	4.46351	41.2107	1.36674e-10	7.03357e-09
ENSGALG00000028383	-1.72032	2.94517	77.9575	1.0528e-18	2.8655e-16
ENSGALG00000007717	-1.70241	3.65403	27.4817	1.58589e-07	3.68576e-06
ENSGALG00000024047	-1.68841	3.8318	75.269	4.10762e-18	9.86472e-16
ENSGALG00000015688	-1.64036	7.0727	38.2084	6.35792e-10	2.7133e-08
ENSGALG00000000535	-1.6207	5.34384	73.7687	8.78296e-18	2.02969e-15
ENSGALG00000023768	-1.61613	4.39745	168.71	1.41544e-38	2.88939e-35
ENSGALG00000016941	-1.6128	-0.247305	11.0731	0.000875877	0.00551346
ENSGALG00000016499	-1.61117	0.531598	18.9245	1.35992e-05	0.000167906
ENSGALG00000020982	-1.60433	3.99388	14.3246	0.000153839	0.00131213
ENSGALG00000006175	-1.6011	-0.265255	20.1815	7.04299e-06	9.52125e-05
ENSGALG00000005541	-1.60077	5.20115	39.4188	3.4199e-10	1.59266e-08
ENSGALG00000024075	-1.60015	1.66923	24.0084	9.5914e-07	1.70749e-05
ENSGALG00000010870	-1.58482	7.24415	107.171	4.08289e-25	1.92335e-22
ENSGALG00000009754	-1.57731	6.95611	122.457	1.83376e-28	1.32117e-25
ENSGALG00000019262	-1.57182	1.58618	40.1847	2.31048e-10	1.11853e-08
ENSGALG00000014127	-1.57082	2.56937	48.8829	2.71714e-12	2.09305e-10
ENSGALG00000013911	-1.56268	8.42974	40.9125	1.592e-10	7.99131e-09
ENSGALG00000016014	-1.56033	6.62292	60.6034	6.98145e-15	8.90078e-13
ENSGALG00000016308	-1.55703	3.86884	41.17	1.39549e-10	7.12164e-09
ENSGALG00000027696	-1.55256	3.10146	32.2427	1.36071e-08	4.28431e-07
ENSGALG00000010909	-1.54101	4.19049	31.5315	1.96232e-08	5.81949e-07
ENSGALG00000005768	-1.53464	3.79895	39.756	2.8776e-10	1.36081e-08
ENSGALG00000009499	-1.53023	0.908917	19.2429	1.151e-05	0.000146088
ENSGALG00000017926	-1.52674	4.99385	9.76254	0.00178104	0.0098796
ENSGALG00000006722	-1.51829	0.453238	30.1672	3.96347e-08	1.08117e-06
ENSGALG00000004113	-1.51681	3.16287	53.0781	3.20547e-13	3.10323e-11
ENSGALG00000006447	-1.51451	4.60398	70.9646	3.63684e-17	7.54982e-15
ENSGALG00000005870	-1.51232	1.74131	67.9123	1.70932e-16	3.07879e-14
ENSGALG00000006647	-1.50952	4.84275	67.6616	1.94108e-16	3.39633e-14
ENSGALG00000002260	-1.50856	4.01745	36.4774	1.5445e-09	6.11949e-08
ENSGALG00000015792	-1.5084	7.42004	39.4193	3.41901e-10	1.59266e-08
ENSGALG00000015347	-1.50315	-0.449514	25.5774	4.24991e-07	8.46388e-06
ENSGALG00000001677	-1.5029	3.88164	28.3326	1.02163e-07	2.4926e-06
ENSGALG00000009407	-1.49761	5.20781	10.8131	0.00100782	0.00615958
ENSGALG00000023576	-1.49363	6.63961	75.6008	3.47214e-18	8.67892e-16
ENSGALG00000015086	-1.48883	6.80564	133.188	8.22372e-31	7.74801e-28
ENSGALG00000006193	-1.48674	7.59779	45.6537	1.41121e-11	9.19389e-10
ENSGALG00000016348	-1.48023	10.1134	87.7422	7.45649e-21	2.40335e-18
ENSGALG00000019430	-1.47697	2.5614	13.8799	0.000194871	0.00159544
ENSGALG00000028424	-1.47531	0.519441	6.35712	0.0116911	0.0436032
ENSGALG00000010497	-1.475	4.82248	21.3577	3.81092e-06	5.60338e-05
ENSGALG00000005095	-1.46999	4.82442	104.912	1.2771e-24	5.58641e-22
ENSGALG00000009433	-1.46854	8.11467	55.8335	7.88761e-14	8.56236e-12
ENSGALG00000006757	-1.46697	2.68705	26.6136	2.48485e-07	5.32072e-06
ENSGALG00000021702	-1.4658	4.7379	10.4443	0.0012303	0.00727252
ENSGALG00000015151	-1.46094	3.19951	26.3227	2.88875e-07	6.05847e-06
ENSGALG00000016761	-1.45633	0.74654	22.083	2.61117e-06	4.06891e-05
ENSGALG00000001234	-1.44834	-0.0864998	11.2558	0.00079373	0.00507656
ENSGALG00000002374	-1.44831	5.6489	31.9332	1.59569e-08	4.87382e-07
ENSGALG00000016998	-1.44656	1.70238	67.7523	1.8538e-16	3.29063e-14
ENSGALG00000009768	-1.43411	5.21669	32.3518	1.28638e-08	4.0854e-07
ENSGALG00000003399	-1.42783	1.87583	13.0863	0.000297467	0.00226578
ENSGALG00000013818	-1.42579	5.13602	123.108	1.32039e-28	1.01076e-25
ENSGALG00000016311	-1.42564	3.65156	39.0287	4.17614e-10	1.89442e-08
ENSGALG00000016186	-1.41719	6.66853	57.3633	3.623e-14	4.18628e-12
ENSGALG00000022935	-1.4153	3.46812	19.1587	1.20285e-05	0.000151336
ENSGALG00000010772	-1.41402	2.97834	14.5518	0.000136356	0.00119037
ENSGALG00000015952	-1.41101	2.99077	10.8231	0.00100242	0.00614187
ENSGALG00000012277	-1.40114	4.71197	50.258	1.34803e-12	1.14657e-10
ENSGALG00000002556	-1.39197	1.78766	15.4101	8.65246e-05	0.000809616
ENSGALG00000004256	-1.39108	4.65817	100.809	1.01278e-23	4.13483e-21
ENSGALG00000004162	-1.38261	2.89448	20.3863	6.32813e-06	8.66968e-05
ENSGALG00000007487	-1.37615	5.16549	44.6908	2.30742e-11	1.42734e-09
ENSGALG00000010362	-1.37459	0.213881	16.9222	3.8944e-05	0.000413691
ENSGALG00000025738	-1.37251	6.84004	27.0014	2.03311e-07	4.51114e-06
ENSGALG00000026426	-1.36657	6.85987	62.9961	2.07121e-15	2.91588e-13
ENSGALG00000026907	-1.36044	6.64502	19.29	1.12296e-05	0.000142973
ENSGALG00000013069	-1.35323	4.91626	41.2251	1.35669e-10	7.0113e-09
ENSGALG00000002893	-1.35207	4.37974	26.7321	2.33701e-07	5.04827e-06
ENSGALG00000017295	-1.34841	0.812154	27.0575	1.97496e-07	4.39805e-06
ENSGALG00000005626	-1.34651	5.0177	27.1194	1.9127e-07	4.27496e-06
ENSGALG00000013270	-1.345	0.678021	8.26796	0.00403508	0.0189355
ENSGALG00000027905	-1.3443	6.75478	68.8824	1.04515e-16	1.93955e-14
ENSGALG00000001780	-1.34061	1.58836	35.8656	2.11407e-09	8.0664e-08
ENSGALG00000025938	-1.33744	7.48616	51.1924	8.37441e-13	7.48684e-11
ENSGALG00000001841	-1.33556	6.31305	29.8255	4.72733e-08	1.26697e-06
ENSGALG00000008014	-1.33319	5.26109	31.8957	1.62674e-08	4.9383e-07
ENSGALG00000001730	-1.32716	8.09966	31.8145	1.69622e-08	5.11707e-07
ENSGALG00000026313	-1.32629	3.82371	43.7024	3.82306e-11	2.26207e-09
ENSGALG00000002477	-1.32623	3.14156	34.3396	4.62859e-09	1.61054e-07
ENSGALG00000021733	-1.30949	3.00766	43.4552	4.33788e-11	2.50615e-09
ENSGALG00000004527	-1.30721	4.71372	26.1271	3.19674e-07	6.52075e-06
ENSGALG00000014463	-1.3061	4.23831	8.99555	0.00270638	0.0139525
ENSGALG00000008663	-1.30454	2.5375	15.1027	0.000101817	0.000930641
ENSGALG00000003251	-1.28915	7.06431	62.2426	3.03642e-15	4.13224e-13
ENSGALG00000000059	-1.28878	1.37255	29.5265	5.51572e-08	1.42699e-06
ENSGALG00000007785	-1.28384	0.57535	6.20611	0.012731	0.0465183
ENSGALG00000012464	-1.28059	6.601	35.4873	2.56718e-09	9.55707e-08
ENSGALG00000007503	-1.27815	2.89294	19.3521	1.08698e-05	0.000139406
ENSGALG00000001612	-1.27789	5.81447	51.6883	6.50489e-13	5.90162e-11
ENSGALG00000016292	-1.27552	4.59628	11.3687	0.000746915	0.00483777
ENSGALG00000014349	-1.27081	0.916661	6.95361	0.00836503	0.0336912
ENSGALG00000001231	-1.26989	5.77504	56.0563	7.04251e-14	7.91346e-12
ENSGALG00000003122	-1.26941	4.27295	72.9787	1.3106e-17	2.86646e-15
ENSGALG00000010036	-1.26917	3.03634	40.5192	1.94694e-10	9.61537e-09
ENSGALG00000005588	-1.26813	0.450573	31.6042	1.8902e-08	5.62849e-07
ENSGALG00000026301	-1.2666	3.23125	26.8058	2.24958e-07	4.90265e-06
ENSGALG00000001271	-1.26584	1.53382	23.9109	1.00899e-06	1.78328e-05
ENSGALG00000014124	-1.26274	5.74771	75.6265	3.42739e-18	8.67892e-16
ENSGALG00000013154	-1.26106	-0.651902	8.04098	0.00457308	0.0209269
ENSGALG00000009562	-1.25943	7.17003	164.617	1.109e-37	1.94044e-34
ENSGALG00000017077	-1.2393	6.66551	26.2534	2.9943e-07	6.22651e-06
ENSGALG00000015263	-1.23589	5.04278	12.367	0.000436988	0.00310454
ENSGALG00000007011	-1.23517	4.61257	28.7476	8.24519e-08	2.04427e-06
ENSGALG00000014675	-1.23034	0.370574	10.9285	0.000946986	0.00587261
ENSGALG00000009114	-1.22789	3.21722	21.0356	4.50831e-06	6.41322e-05
ENSGALG00000025996	-1.22021	2.13771	17.0774	3.58865e-05	0.0003876
ENSGALG00000023772	-1.21601	6.1304	25.2433	5.05338e-07	9.82441e-06
ENSGALG00000011942	-1.21337	0.32837	12.5599	0.000394113	0.00284952
ENSGALG00000003168	-1.20805	6.14541	62.2005	3.10202e-15	4.17512e-13
ENSGALG00000017271	-1.205	2.50571	17.9993	2.20988e-05	0.000255828
ENSGALG00000007242	-1.19593	-0.24785	14.8695	0.000115211	0.00103302
ENSGALG00000028487	-1.19589	1.20905	20.9241	4.77854e-06	6.75059e-05
ENSGALG00000006662	-1.19097	13.2368	27.633	1.46658e-07	3.45436e-06
ENSGALG00000013378	-1.19027	1.0463	6.95186	0.00837322	0.0337068
ENSGALG00000016298	-1.18347	4.52643	27.3774	1.67374e-07	3.85337e-06
ENSGALG00000016200	-1.18071	8.2932	19.0506	1.27297e-05	0.000158933
ENSGALG00000016475	-1.18016	0.259226	11.1026	0.000862079	0.00544827
ENSGALG00000009399	-1.17339	5.27291	35.7405	2.25428e-09	8.52173e-08
ENSGALG00000027709	-1.16923	2.59186	24.7125	6.655e-07	1.25594e-05
ENSGALG00000011635	-1.16151	7.26676	13.0222	0.000307819	0.0023287
ENSGALG00000016821	-1.15882	1.69202	8.11221	0.00439682	0.0202833
ENSGALG00000003849	-1.15716	0.112313	15.0374	0.000105401	0.000958391
ENSGALG00000012946	-1.15636	3.74599	43.9138	3.43158e-11	2.05024e-09
ENSGALG00000003879	-1.1549	5.67681	111.767	4.01877e-26	2.14008e-23
ENSGALG00000012538	-1.15425	4.49726	11.5299	0.000684863	0.00450253
ENSGALG00000026524	-1.15299	6.69537	29.143	6.72287e-08	1.69427e-06
ENSGALG00000001832	-1.14996	2.01385	7.66066	0.0056438	0.0246436
ENSGALG00000007791	-1.14966	5.98256	16.4031	5.12011e-05	0.000516566
ENSGALG00000026820	-1.14674	6.27406	47.6928	4.9852e-12	3.57069e-10
ENSGALG00000004050	-1.14663	0.626726	17.473	2.91423e-05	0.000323603
ENSGALG00000002207	-1.14658	5.45869	24.0655	9.3114e-07	1.66248e-05
ENSGALG00000013971	-1.14269	8.45336	49.4126	2.07409e-12	1.66133e-10
ENSGALG00000012094	-1.13755	0.800964	8.52229	0.00350822	0.0170578
ENSGALG00000012735	-1.13403	4.77361	29.6851	5.08236e-08	1.33581e-06
ENSGALG00000020827	-1.13377	6.97451	62.3432	2.88528e-15	3.97067e-13
ENSGALG00000001936	-1.1337	0.862425	26.6791	2.40209e-07	5.16153e-06
ENSGALG00000019657	-1.13318	0.155268	13.0004	0.000311423	0.00234677
ENSGALG00000010370	-1.13295	5.86792	28.8643	7.76315e-08	1.93258e-06
ENSGALG00000000620	-1.13157	3.8764	24.9895	5.76439e-07	1.09972e-05
ENSGALG00000028005	-1.12895	6.50871	25.4843	4.45998e-07	8.81223e-06
ENSGALG00000009450	-1.12891	5.5879	57.4964	3.38604e-14	3.94974e-12
ENSGALG00000004255	-1.12889	2.62729	35.0122	3.2765e-09	1.18257e-07
ENSGALG00000016160	-1.12802	2.25363	35.0085	3.28276e-09	1.18257e-07
ENSGALG00000009816	-1.12702	0.34574	12.2724	0.00045971	0.00323
ENSGALG00000010910	-1.12642	7.36165	38.0888	6.75966e-10	2.86479e-08
ENSGALG00000024266	-1.12315	3.91002	22.4032	2.21011e-06	3.53386e-05
ENSGALG00000028628	-1.1157	6.8474	14.5791	0.000134398	0.00117663
ENSGALG00000021304	-1.11187	5.21241	14.7765	0.000121036	0.00107501
ENSGALG00000011954	-1.10176	-0.46163	10.5724	0.00114787	0.00684476
ENSGALG00000000421	-1.10126	-0.60222	6.86425	0.00879374	0.0350149
ENSGALG00000001220	-1.09982	7.06757	35.8922	2.08546e-09	7.98208e-08
ENSGALG00000000947	-1.09884	9.48283	20.7838	5.14151e-06	7.22998e-05
ENSGALG00000011220	-1.09572	6.56129	46.7153	8.20836e-12	5.55448e-10
ENSGALG00000013136	-1.09387	4.37337	29.4874	5.62804e-08	1.45043e-06
ENSGALG00000026075	-1.09206	0.99588	7.53936	0.00603655	0.0260355
ENSGALG00000028015	-1.09006	6.41515	41.5846	1.12877e-10	5.90818e-09
ENSGALG00000012814	-1.08501	5.92116	70.9712	3.62474e-17	7.54982e-15
ENSGALG00000014171	-1.08452	5.18549	13.4126	0.000249935	0.00196357
ENSGALG00000019147	-1.07619	-0.609576	8.30279	0.00395841	0.0186692
ENSGALG00000016676	-1.07548	3.41742	36.4719	1.54886e-09	6.11949e-08
ENSGALG00000011890	-1.07392	1.53373	8.15172	0.00430203	0.0199135
ENSGALG00000001343	-1.07348	1.39151	12.1323	0.000495568	0.00345066
ENSGALG00000024346	-1.06899	5.47289	32.0964	1.46711e-08	4.56071e-07
ENSGALG00000010364	-1.06686	1.06713	11.9354	0.000550761	0.00376996
ENSGALG00000020380	-1.06023	0.237922	11.6516	0.000641466	0.00427225
ENSGALG00000011796	-1.05817	3.0298	9.17709	0.00245063	0.0128439
ENSGALG00000015615	-1.05579	3.54573	23.944	9.91808e-07	1.75798e-05
ENSGALG00000022324	-1.05213	0.307159	10.8564	0.000984571	0.00606516
ENSGALG00000006235	-1.05155	6.06079	36.2227	1.76008e-09	6.84363e-08
ENSGALG00000028805	-1.04949	-0.622195	8.68789	0.00320331	0.01591
ENSGALG00000013605	-1.04556	6.65894	36.5212	1.51017e-09	6.02493e-08
ENSGALG00000010293	-1.04552	1.17297	20.6945	5.38704e-06	7.53202e-05
ENSGALG00000008490	-1.04084	0.556533	14.9181	0.000112279	0.00100968
ENSGALG00000006654	-1.03979	0.0723788	7.00628	0.00812243	0.0328763
ENSGALG00000015179	-1.03913	6.14936	48.4728	3.34894e-12	2.52308e-10
ENSGALG00000003571	-1.03776	3.22743	27.1471	1.88544e-07	4.23723e-06
ENSGALG00000014934	-1.03572	5.01326	69.9062	6.21931e-17	1.24876e-14
ENSGALG00000025896	-1.03405	4.72449	6.32918	0.0118767	0.0441223
ENSGALG00000015252	-1.03196	7.00565	98.1658	3.84778e-23	1.52025e-20
ENSGALG00000014925	-1.02801	5.16409	24.5321	7.30826e-07	1.35624e-05
ENSGALG00000015932	-1.02777	3.74088	38.2983	6.0714e-10	2.64635e-08
ENSGALG00000012985	-1.02756	0.394631	11.5498	0.00067758	0.00446357
ENSGALG00000009052	-1.02743	9.67921	11.5628	0.00067285	0.00444262
ENSGALG00000012068	-1.02629	0.674448	30.6453	3.09774e-08	8.66235e-07
ENSGALG00000010913	-1.02446	1.68036	13.2373	0.000274428	0.00212331
ENSGALG00000005946	-1.02325	4.42233	8.04162	0.00457146	0.0209269
ENSGALG00000011225	-1.02256	2.13047	12.7145	0.00036283	0.00267707
ENSGALG00000006872	-1.02185	5.38197	49.4137	2.07294e-12	1.66133e-10
ENSGALG00000021171	-1.01833	3.92369	21.4861	3.56399e-06	5.27989e-05
ENSGALG00000012766	-1.01641	0.92779	29.7313	4.96259e-08	1.31848e-06
ENSGALG00000009429	-1.01638	6.08395	10.6622	0.0010935	0.00657818
ENSGALG00000015834	-1.01595	-0.0076885	8.36244	0.00383057	0.0182201
ENSGALG00000009448	-1.01577	7.74755	128.942	6.98415e-30	6.11013e-27
ENSGALG00000009619	-1.01463	2.79831	19.5823	9.63563e-06	0.000125284
ENSGALG00000007358	-1.008	0.807485	17.0009	3.73628e-05	0.000400367
ENSGALG00000011489	-1.0059	2.41174	15.9581	6.47614e-05	0.000634051
ENSGALG00000015209	-1.00175	5.3746	21.8849	2.89498e-06	4.42668e-05
ENSGALG00000019716	-1.00166	7.72001	140.266	2.32835e-32	2.59251e-29
ENSGALG00000012554	-0.99906	1.69365	24.2904	8.28489e-07	1.50331e-05
ENSGALG00000002020	-0.998131	6.59045	65.4426	5.98325e-16	9.51725e-14
ENSGALG00000004545	-0.990349	4.45736	33.1297	8.6212e-09	2.86158e-07
ENSGALG00000012938	-0.989811	5.34513	8.1623	0.00427702	0.0198312
ENSGALG00000026858	-0.985679	8.87936	30.5954	3.17853e-08	8.86802e-07
ENSGALG00000009624	-0.982042	2.31563	11.2773	0.000784613	0.00503402
ENSGALG00000000357	-0.981201	6.82545	22.2392	2.40706e-06	3.7952e-05
ENSGALG00000003106	-0.98091	4.79997	19.5612	9.74294e-06	0.000126277
ENSGALG00000028279	-0.98053	2.0011	17.242	3.29081e-05	0.000359552
ENSGALG00000029023	-0.979425	0.392818	12.2521	0.000464723	0.00325625
ENSGALG00000008088	-0.978717	5.18505	32.7019	1.0743e-08	3.5088e-07
ENSGALG00000007728	-0.974217	5.10132	49.57	1.91416e-12	1.57347e-10
ENSGALG00000007383	-0.970779	6.11863	15.588	7.8753e-05	0.000745991
ENSGALG00000028595	-0.967865	1.38191	23.6861	1.13401e-06	1.97854e-05
ENSGALG00000016108	-0.963348	5.72571	19.2201	1.16478e-05	0.000147378
ENSGALG00000014961	-0.963108	7.50313	7.49656	0.00618171	0.0264548
ENSGALG00000012791	-0.953736	1.96026	6.8313	0.00895738	0.0355204
ENSGALG00000026294	-0.951659	2.4566	13.9259	0.000190165	0.00156213
ENSGALG00000016455	-0.944791	4.20355	37.4389	9.43202e-10	3.91605e-08
ENSGALG00000028661	-0.942046	1.23396	23.3175	1.37345e-06	2.34289e-05
ENSGALG00000011696	-0.941599	6.54574	16.9233	3.89201e-05	0.000413691
ENSGALG00000010024	-0.940003	1.93106	13.3417	0.000259568	0.00202418
ENSGALG00000016391	-0.938106	0.983402	28.0068	1.20889e-07	2.89754e-06
ENSGALG00000012936	-0.93326	8.54705	22.3454	2.27754e-06	3.6322e-05
ENSGALG00000019412	-0.9307	-0.503889	11.4786	0.000704029	0.00459891
ENSGALG00000020386	-0.93007	0.78465	8.02516	0.00461319	0.0210751
ENSGALG00000005334	-0.92877	2.76212	16.7366	4.29446e-05	0.000446196
ENSGALG00000016605	-0.928721	3.95942	26.349	2.8496e-07	5.99689e-06
ENSGALG00000027056	-0.927306	6.41144	59.1436	1.46577e-14	1.74298e-12
ENSGALG00000026928	-0.926918	5.36949	21.2265	4.08075e-06	5.90792e-05
ENSGALG00000008696	-0.926459	3.79424	12.1403	0.000493442	0.00343947
ENSGALG00000008971	-0.925601	0.426386	12.3814	0.000433634	0.00308967
ENSGALG00000012390	-0.92466	3.62966	13.6866	0.000215988	0.0017427
ENSGALG00000026070	-0.924037	1.38033	16.5345	4.77723e-05	0.00048646
ENSGALG00000018770	-0.923857	5.40584	11.6704	0.000635029	0.00424092
ENSGALG00000016852	-0.922949	4.65436	32.0486	1.50362e-08	4.63889e-07
ENSGALG00000003852	-0.922712	0.950677	10.3244	0.00131284	0.00767895
ENSGALG00000009480	-0.921404	3.55493	11.093	0.000866519	0.00546786
ENSGALG00000028028	-0.921298	2.75443	10.5457	0.00116458	0.00693092
ENSGALG00000024000	-0.92088	0.820711	15.5271	8.13293e-05	0.000766837
ENSGALG00000000438	-0.919368	6.94226	26.3154	2.8997e-07	6.07103e-06
ENSGALG00000028634	-0.919159	-0.0931687	15.0174	0.000106526	0.000966469
ENSGALG00000007448	-0.915404	1.73501	11.7678	0.000602649	0.00405563
ENSGALG00000016511	-0.914543	5.7603	21.3283	3.86976e-06	5.65594e-05
ENSGALG00000017075	-0.914321	3.86403	34.3819	4.52911e-09	1.58042e-07
ENSGALG00000023616	-0.912711	5.69705	20.9435	4.73032e-06	6.69792e-05
ENSGALG00000012237	-0.909842	6.43644	18.9311	1.35526e-05	0.000167669
ENSGALG00000016992	-0.909501	-0.287663	6.26611	0.0123069	0.0454644
ENSGALG00000026161	-0.907641	0.464083	9.60437	0.00194115	0.0105433
ENSGALG00000004858	-0.906288	5.59852	69.0116	9.7884e-17	1.87325e-14
ENSGALG00000011170	-0.906009	6.34415	38.2244	6.30583e-10	2.70048e-08
ENSGALG00000002102	-0.904166	0.835832	24.6688	6.8076e-07	1.28079e-05
ENSGALG00000005708	-0.903766	-0.424895	7.50957	0.00613721	0.0263287
ENSGALG00000003488	-0.903169	0.59165	7.38689	0.00657009	0.0277772
ENSGALG00000017183	-0.902831	1.29936	7.35177	0.00669968	0.0282276
ENSGALG00000005985	-0.900872	1.14177	8.26294	0.00404626	0.0189734
ENSGALG00000003930	-0.900403	0.222927	10.6129	0.00112301	0.00671613
ENSGALG00000013912	-0.898931	6.49075	16.5691	4.69094e-05	0.00048039
ENSGALG00000025886	-0.898445	1.34139	11.209	0.000814022	0.00518738
ENSGALG00000006037	-0.897945	3.3797	61.3611	4.75096e-15	6.19039e-13
ENSGALG00000009935	-0.8975	2.26011	12.6025	0.00038523	0.00280017
ENSGALG00000015758	-0.897495	0.0982605	14.7817	0.000120704	0.00107363
ENSGALG00000010958	-0.897246	-0.4415	10.9332	0.00094455	0.00586061
ENSGALG00000006490	-0.896657	0.0651932	7.97164	0.00475159	0.0215706
ENSGALG00000008586	-0.895759	9.89431	63.5407	1.57091e-15	2.26359e-13
ENSGALG00000028327	-0.894726	3.75207	6.43074	0.0112162	0.0422434
ENSGALG00000008312	-0.893398	4.39505	14.729	0.000124121	0.00109843
ENSGALG00000013480	-0.891966	4.49217	29.6738	5.11207e-08	1.33788e-06
ENSGALG00000004058	-0.891464	5.03225	27.5189	1.55568e-07	3.62242e-06
ENSGALG00000027789	-0.88905	1.45462	10.7138	0.00106341	0.00643831
ENSGALG00000009725	-0.888197	-0.240205	8.61992	0.00332507	0.0163819
ENSGALG00000001130	-0.88507	3.6557	14.2136	0.000163187	0.00137558
ENSGALG00000018639	-0.882602	3.6783	31.9472	1.58423e-08	4.85091e-07
ENSGALG00000008901	-0.881583	6.16295	45.1318	1.84207e-11	1.169e-09
ENSGALG00000008795	-0.880472	5.8896	10.9688	0.000926564	0.00578099
ENSGALG00000000882	-0.879591	6.64966	49.4114	2.07531e-12	1.66133e-10
ENSGALG00000026795	-0.87759	4.74215	29.5766	5.37504e-08	1.39774e-06
ENSGALG00000015322	-0.876683	4.21966	35.0919	3.14503e-09	1.13965e-07
ENSGALG00000001000	-0.875339	10.3143	29.3309	6.10159e-08	1.55692e-06
ENSGALG00000006917	-0.874817	7.06044	25.5422	4.32811e-07	8.57778e-06
ENSGALG00000005651	-0.872074	5.39851	13.6151	0.000224373	0.00179968
ENSGALG00000026505	-0.871635	4.79892	35.1137	3.11004e-09	1.13267e-07
ENSGALG00000011579	-0.871095	0.327749	16.8921	3.95659e-05	0.000417979
ENSGALG00000010891	-0.870715	-0.334746	6.65122	0.0099088	0.0382345
ENSGALG00000025974	-0.86957	-0.372003	6.80937	0.00906806	0.0358392
ENSGALG00000023420	-0.868803	0.301648	9.95821	0.00160133	0.00904248
ENSGALG00000004992	-0.868356	-0.0661447	7.81141	0.00519175	0.0230728
ENSGALG00000027520	-0.867646	1.93747	13.0314	0.000306304	0.00231867
ENSGALG00000008681	-0.867519	7.88156	12.7431	0.000357323	0.002646
ENSGALG00000015895	-0.866826	7.18682	13.9667	0.000186078	0.00153474
ENSGALG00000011521	-0.866662	3.00118	32.4821	1.20294e-08	3.86708e-07
ENSGALG00000008298	-0.866388	2.43075	10.824	0.00100193	0.00614187
ENSGALG00000006039	-0.864961	5.20812	49.5348	1.94879e-12	1.59125e-10
ENSGALG00000027621	-0.861973	1.43913	29.0884	6.91506e-08	1.73557e-06
ENSGALG00000028225	-0.861572	1.72547	14.0765	0.000175523	0.00146345
ENSGALG00000027352	-0.861085	6.0827	53.8635	2.14914e-13	2.21199e-11
ENSGALG00000023760	-0.860626	-0.047332	8.70115	0.00318009	0.0158139
ENSGALG00000005426	-0.860586	0.440184	8.0716	0.00449645	0.0206651
ENSGALG00000014516	-0.859822	6.40484	14.7167	0.000124938	0.00110327
ENSGALG00000010738	-0.858606	5.72495	18.2875	1.89946e-05	0.000223913
ENSGALG00000011164	-0.858439	5.35223	56.8914	4.60565e-14	5.27196e-12
ENSGALG00000001021	-0.857826	5.58718	10.2238	0.00138641	0.0080363
ENSGALG00000016457	-0.857449	4.60006	56.0092	7.21331e-14	8.03169e-12
ENSGALG00000014845	-0.8572	2.36179	21.0713	4.42516e-06	6.33911e-05
ENSGALG00000002466	-0.856573	2.21674	30.6857	3.03397e-08	8.52296e-07
ENSGALG00000026974	-0.856374	9.4977	17.7176	2.56238e-05	0.000288987
ENSGALG00000009276	-0.85607	-0.282972	10.2743	0.00134898	0.00784534
ENSGALG00000002427	-0.85491	6.84159	71.9397	2.21873e-17	4.76754e-15
ENSGALG00000020249	-0.854853	7.02963	15.6128	7.77273e-05	0.000737988
ENSGALG00000015692	-0.854229	1.71562	15.0444	0.000105011	0.000956265
ENSGALG00000023933	-0.853508	6.52635	15.2018	9.66127e-05	0.000889709
ENSGALG00000016485	-0.853047	7.53119	26.1861	3.10051e-07	6.40388e-06
ENSGALG00000011592	-0.852702	5.07204	58.5188	2.01354e-14	2.37134e-12
ENSGALG00000008961	-0.852679	1.94049	7.49491	0.00618737	0.0264692
ENSGALG00000016446	-0.85096	8.76144	37.279	1.02379e-09	4.20785e-08
ENSGALG00000026661	-0.850328	8.72209	31.7865	1.72082e-08	5.17851e-07
ENSGALG00000012178	-0.849413	3.47985	54.0499	1.95459e-13	2.0288e-11
ENSGALG00000015905	-0.847447	3.89493	21.6141	3.33392e-06	4.97974e-05
ENSGALG00000004538	-0.847407	0.184774	12.2842	0.000456808	0.00321366
ENSGALG00000008912	-0.845932	3.99165	29.8098	4.76565e-08	1.27167e-06
ENSGALG00000009564	-0.84531	3.57206	22.9023	1.70446e-06	2.83644e-05
ENSGALG00000006715	-0.844215	7.83615	24.3992	7.83031e-07	1.44172e-05
ENSGALG00000016428	-0.843754	3.58254	13.5958	0.000226694	0.00181474
ENSGALG00000005323	-0.841674	-0.414281	6.92448	0.00850238	0.0341098
ENSGALG00000004823	-0.840926	3.98079	48.947	2.62968e-12	2.0385e-10
ENSGALG00000021193	-0.839651	5.98077	63.2872	1.78665e-15	2.54452e-13
ENSGALG00000016500	-0.838233	4.52116	28.5061	9.34057e-08	2.28807e-06
ENSGALG00000005000	-0.838227	4.41098	61.1319	5.33775e-15	6.88177e-13
ENSGALG00000012021	-0.838215	1.5168	18.4015	1.78914e-05	0.000212752
ENSGALG00000009492	-0.837665	6.83397	34.6864	3.87334e-09	1.35933e-07
ENSGALG00000029047	-0.837229	5.15223	73.4368	1.03912e-17	2.31402e-15
ENSGALG00000017091	-0.835818	3.46896	34.3099	4.69997e-09	1.62614e-07
ENSGALG00000012546	-0.834271	4.23939	37.9916	7.10489e-10	3.00071e-08
ENSGALG00000016157	-0.834114	2.43932	15.0317	0.00010572	0.000960574
ENSGALG00000014958	-0.832312	0.143693	10.6352	0.00110954	0.00664858
ENSGALG00000010513	-0.8318	3.37189	7.17843	0.00737852	0.0304899
ENSGALG00000006098	-0.831548	6.19417	109.739	1.11784e-25	5.47653e-23
ENSGALG00000001926	-0.830741	7.67988	13.1752	0.000283674	0.0021797
ENSGALG00000001208	-0.830741	5.83604	22.2478	2.39632e-06	3.78712e-05
ENSGALG00000003547	-0.830162	6.90448	14.7329	0.000123866	0.00109697
ENSGALG00000007703	-0.828219	6.54587	15.3272	9.0405e-05	0.000842038
ENSGALG00000010180	-0.827374	2.24133	10.6577	0.00109612	0.00658747
ENSGALG00000026790	-0.825102	6.14432	16.3164	5.35994e-05	0.000536783
ENSGALG00000002279	-0.824665	6.26151	41.652	1.09053e-10	5.73253e-09
ENSGALG00000026659	-0.822679	1.63461	10.0736	0.00150412	0.00858778
ENSGALG00000006472	-0.822361	4.82052	26.3039	2.91706e-07	6.09694e-06
ENSGALG00000026600	-0.82195	6.8356	43.0787	5.25818e-11	2.93479e-09
ENSGALG00000003647	-0.821701	4.44541	18.6389	1.57961e-05	0.000191935
ENSGALG00000017046	-0.819515	4.1941	8.39407	0.00376447	0.0179755
ENSGALG00000010915	-0.819259	2.54996	42.5072	7.04214e-11	3.81647e-09
ENSGALG00000002988	-0.819103	6.77319	7.35555	0.00668559	0.0281927
ENSGALG00000027482	-0.819085	3.60337	23.2338	1.43453e-06	2.43354e-05
ENSGALG00000006674	-0.818784	7.86617	14.2575	0.000159427	0.0013514
ENSGALG00000009414	-0.818654	3.1606	17.3616	3.09009e-05	0.000339438
ENSGALG00000022304	-0.818402	6.37197	69.1344	9.19758e-17	1.78813e-14
ENSGALG00000011235	-0.816258	1.69069	10.6904	0.00107693	0.00650727
ENSGALG00000006045	-0.811222	3.76191	42.6695	6.48143e-11	3.55985e-09
ENSGALG00000016751	-0.810246	7.87237	22.1368	2.539e-06	3.9716e-05
ENSGALG00000016114	-0.809298	4.61833	28.7137	8.39083e-08	2.07618e-06
ENSGALG00000012623	-0.808454	1.38634	11.3525	0.000753452	0.0048621
ENSGALG00000005263	-0.808071	1.34442	7.1953	0.0073095	0.030266
ENSGALG00000011447	-0.806796	5.04184	7.30365	0.00688146	0.028825
ENSGALG00000027267	-0.8053	0.967703	19.3287	1.10038e-05	0.000140978
ENSGALG00000011080	-0.801736	1.15918	13.5133	0.000236884	0.00188567
ENSGALG00000009519	-0.800762	2.1505	7.01721	0.00807301	0.0326978
ENSGALG00000007924	-0.800604	5.90353	32.8161	1.01303e-08	3.34424e-07
ENSGALG00000015480	-0.798752	6.72675	35.5987	2.42448e-09	9.08105e-08
ENSGALG00000016811	-0.798125	7.43903	17.4318	2.97804e-05	0.000329494
ENSGALG00000003301	-0.796523	2.87504	24.522	7.34658e-07	1.36128e-05
ENSGALG00000011609	-0.794708	2.38142	6.38683	0.011497	0.0429989
ENSGALG00000012684	-0.794385	6.75029	32.8109	1.01572e-08	3.34424e-07
ENSGALG00000026728	-0.793726	7.09116	26.9584	2.07886e-07	4.57946e-06
ENSGALG00000004023	-0.793299	2.56433	25.3305	4.83003e-07	9.45018e-06
ENSGALG00000004286	-0.793031	3.40533	12.9347	0.000322541	0.00242332
ENSGALG00000011320	-0.792102	1.43354	13.1779	0.000283274	0.00217799
ENSGALG00000009151	-0.789816	3.11072	36.2854	1.70438e-09	6.6694e-08
ENSGALG00000008039	-0.786899	5.78341	18.2603	1.92682e-05	0.000226169
ENSGALG00000004880	-0.786174	0.94307	10.6865	0.00107919	0.00651678
ENSGALG00000017393	-0.785506	2.96154	43.3015	4.69233e-11	2.6731e-09
ENSGALG00000027693	-0.778055	3.0057	9.24038	0.00236736	0.0125034
ENSGALG00000016721	-0.777796	6.10751	11.7301	0.000614966	0.00412041
ENSGALG00000010302	-0.776264	7.69223	65.0294	7.37886e-16	1.11576e-13
ENSGALG00000005305	-0.776074	0.298539	13.4893	0.000239922	0.00190076
ENSGALG00000016653	-0.775263	-0.511087	7.11739	0.00763399	0.0312486
ENSGALG00000008589	-0.773739	4.1939	32.4174	1.24365e-08	3.9771e-07
ENSGALG00000008354	-0.772522	2.54789	29.5241	5.52248e-08	1.42699e-06
ENSGALG00000013588	-0.770961	7.56492	28.1683	1.1121e-07	2.68131e-06
ENSGALG00000005858	-0.770783	7.2736	24.1386	8.96468e-07	1.60996e-05
ENSGALG00000008497	-0.769564	9.94152	23.5423	1.22197e-06	2.11993e-05
ENSGALG00000027694	-0.768961	1.69593	6.44885	0.0111024	0.0418665
ENSGALG00000019757	-0.767311	4.30919	8.7726	0.0030579	0.0153308
ENSGALG00000008469	-0.767304	9.98812	24.8195	6.2957e-07	1.1918e-05
ENSGALG00000005458	-0.763302	0.86126	6.67248	0.0097913	0.0380169
ENSGALG00000012199	-0.763041	0.9277	10.8213	0.00100336	0.00614461
ENSGALG00000003476	-0.762343	7.83792	24.0855	9.21512e-07	1.6501e-05
ENSGALG00000019987	-0.761751	4.21823	6.76934	0.00927373	0.0364404
ENSGALG00000015808	-0.75998	4.94687	13.7989	0.000203456	0.00165467
ENSGALG00000027335	-0.758393	1.04231	18.7178	1.51562e-05	0.000185262
ENSGALG00000021226	-0.756989	0.411668	8.54487	0.00346498	0.016935
ENSGALG00000029113	-0.7563	1.88913	11.5166	0.000689782	0.00452515
ENSGALG00000003472	-0.756289	2.7975	28.262	1.05957e-07	2.56475e-06
ENSGALG00000026360	-0.753986	5.34475	23.9213	1.00354e-06	1.77621e-05
ENSGALG00000021104	-0.752776	7.47381	16.6151	4.57849e-05	0.000470447
ENSGALG00000023436	-0.752474	1.06211	13.1375	0.00028944	0.00221151
ENSGALG00000005608	-0.752122	8.33396	43.1173	5.15533e-11	2.90979e-09
ENSGALG00000009569	-0.751114	7.54669	22.077	2.6193e-06	4.07121e-05
ENSGALG00000029118	-0.749243	6.45105	54.2509	1.76453e-13	1.84717e-11
ENSGALG00000001885	-0.748255	4.94881	16.7874	4.18104e-05	0.00043694
ENSGALG00000005069	-0.7478	6.61152	24.6491	6.87768e-07	1.28905e-05
ENSGALG00000016981	-0.747379	0.0624029	11.8525	0.000575831	0.00390728
ENSGALG00000015090	-0.747349	7.46995	24.2288	8.55441e-07	1.54535e-05
ENSGALG00000013414	-0.747072	6.5741	10.3812	0.00127307	0.00749041
ENSGALG00000005774	-0.74623	4.82622	8.65249	0.00326615	0.0161697
ENSGALG00000004321	-0.743623	5.3118	91.1155	1.35524e-21	4.61081e-19
ENSGALG00000006862	-0.742518	6.34798	23.7237	1.11202e-06	1.94294e-05
ENSGALG00000016809	-0.741975	5.16539	11.6659	0.000636564	0.00424694
ENSGALG00000009520	-0.741873	2.08311	8.30389	0.00395602	0.0186692
ENSGALG00000010129	-0.741764	4.12205	26.9819	2.05374e-07	4.53229e-06
ENSGALG00000011833	-0.740732	4.73088	38.4635	5.57869e-10	2.44028e-08
ENSGALG00000006204	-0.740497	0.818834	8.43876	0.00367307	0.0176423
ENSGALG00000024083	-0.739474	4.80106	15.638	7.66984e-05	0.000731052
ENSGALG00000010829	-0.738463	2.91573	13.3592	0.000257154	0.00200869
ENSGALG00000026525	-0.738076	2.49932	33.3058	7.87471e-09	2.63843e-07
ENSGALG00000011281	-0.737999	6.91338	7.66396	0.00563346	0.024616
ENSGALG00000006562	-0.737615	7.47614	19.6756	9.17634e-06	0.000120592
ENSGALG00000005994	-0.737603	6.83888	47.1648	6.52626e-12	4.54168e-10
ENSGALG00000003862	-0.736779	6.22189	19.0855	1.2499e-05	0.000156532
ENSGALG00000005957	-0.736178	8.10375	14.6494	0.000129475	0.00113759
ENSGALG00000005547	-0.736052	5.46388	21.4628	3.60761e-06	5.32362e-05
ENSGALG00000004158	-0.736038	6.15134	16.3659	5.22166e-05	0.000525081
ENSGALG00000015144	-0.735337	7.54815	23.1996	1.46026e-06	2.47034e-05
ENSGALG00000006743	-0.73503	7.79976	44.6805	2.31955e-11	1.42763e-09
ENSGALG00000014291	-0.732591	0.843626	12.4996	0.000407048	0.00292749
ENSGALG00000027960	-0.731979	0.595885	16.2472	5.55904e-05	0.000554455
ENSGALG00000006958	-0.728249	3.21911	20.9051	4.82614e-06	6.80224e-05
ENSGALG00000006479	-0.728099	1.17288	11.8721	0.00056981	0.00387509
ENSGALG00000026466	-0.726925	2.54929	6.21576	0.0126618	0.0463346
ENSGALG00000016369	-0.726686	6.43416	27.9379	1.2527e-07	2.99085e-06
ENSGALG00000015094	-0.72663	2.4689	17.455	2.94189e-05	0.000326084
ENSGALG00000006379	-0.724427	3.01537	7.22048	0.00720765	0.0299353
ENSGALG00000011813	-0.721878	4.51949	11.4891	0.000700064	0.00457788
ENSGALG00000022819	-0.721545	1.60548	6.49289	0.0108306	0.0410439
ENSGALG00000009732	-0.720844	5.04047	29.4844	5.63688e-08	1.45043e-06
ENSGALG00000021240	-0.718542	0.654257	6.90652	0.00858818	0.0343415
ENSGALG00000025612	-0.717924	0.349935	7.25499	0.00707044	0.0294454
ENSGALG00000005026	-0.716019	2.34726	9.12065	0.0025274	0.013167
ENSGALG00000018879	-0.714786	3.36042	16.8602	4.02359e-05	0.000423621
ENSGALG00000014973	-0.714503	1.3131	11.5433	0.000679942	0.00447498
ENSGALG00000025163	-0.714085	-0.207322	7.6665	0.00562554	0.0245989
ENSGALG00000018934	-0.713808	4.65117	40.1465	2.3561e-10	1.13429e-08
ENSGALG00000015677	-0.713655	0.454016	10.9716	0.000925186	0.00577557
ENSGALG00000002961	-0.712981	-0.312081	7.35181	0.00669952	0.0282276
ENSGALG00000006728	-0.712896	3.31363	6.70074	0.0096373	0.0375677
ENSGALG00000015847	-0.712572	2.04212	9.50285	0.00205153	0.0110839
ENSGALG00000017849	-0.710853	0.13286	7.85329	0.00507284	0.0227061
ENSGALG00000002024	-0.710105	6.42303	22.2213	2.42963e-06	3.82494e-05
ENSGALG00000028320	-0.709666	0.463909	10.6555	0.00109742	0.00658945
ENSGALG00000019679	-0.709294	-0.28319	8.30721	0.00394879	0.0186461
ENSGALG00000005176	-0.709072	4.97461	14.9688	0.000109302	0.000988722
ENSGALG00000003856	-0.707949	2.39304	7.20598	0.0072661	0.0301156
ENSGALG00000012010	-0.70789	1.53237	8.54784	0.00345932	0.0169141
ENSGALG00000016107	-0.707859	6.98488	97.7464	4.7555e-23	1.82017e-20
ENSGALG00000000860	-0.70729	5.91021	25.6725	4.04558e-07	8.09645e-06
ENSGALG00000026311	-0.7066	2.38436	21.9331	2.82325e-06	4.3278e-05
ENSGALG00000008139	-0.702858	2.97634	11.0759	0.000874553	0.00551004
ENSGALG00000027204	-0.702681	4.68686	27.8433	1.31547e-07	3.12853e-06
ENSGALG00000015732	-0.702656	1.77999	14.3435	0.000152301	0.00130355
ENSGALG00000015666	-0.701054	2.32502	15.1856	9.74458e-05	0.000896707
ENSGALG00000006501	-0.700842	3.60981	12.5843	0.000388993	0.0028225
ENSGALG00000006324	-0.699861	6.56925	16.5414	4.75994e-05	0.00048646
ENSGALG00000028451	-0.699817	6.36862	13.3266	0.000261669	0.00203616
ENSGALG00000024372	-0.699683	7.18566	10.1611	0.00143438	0.00825934
ENSGALG00000010185	-0.699453	8.08291	29.457	5.71709e-08	1.46615e-06
ENSGALG00000015888	-0.695996	0.78592	10.6833	0.00108106	0.00651937
ENSGALG00000002898	-0.695914	0.678891	9.26408	0.00233692	0.0123725
ENSGALG00000009396	-0.69313	6.93584	17.6561	2.64663e-05	0.000297394
ENSGALG00000013725	-0.69178	4.78976	46.4129	9.57847e-12	6.37593e-10
ENSGALG00000028143	-0.691081	4.76501	18.1396	2.05282e-05	0.000239914
ENSGALG00000027241	-0.690656	0.966072	8.27256	0.00402487	0.0189021
ENSGALG00000012593	-0.690094	8.44849	8.74148	0.00311052	0.0154931
ENSGALG00000005330	-0.690049	1.96582	14.4639	0.000142872	0.0012358
ENSGALG00000011799	-0.689424	2.80763	29.3589	6.01407e-08	1.53779e-06
ENSGALG00000013587	-0.687773	6.993	10.517	0.00118281	0.00701891
ENSGALG00000017150	-0.687151	1.17557	9.25019	0.00235471	0.012442
ENSGALG00000009454	-0.686859	3.75211	33.8916	5.82691e-09	1.97149e-07
ENSGALG00000002016	-0.686584	6.01423	62.6658	2.44932e-15	3.40901e-13
ENSGALG00000006210	-0.685717	4.2638	6.06424	0.0137946	0.0494604
ENSGALG00000026279	-0.683133	5.69969	32.2	1.39093e-08	4.36383e-07
ENSGALG00000002069	-0.682401	4.15995	28.984	7.29783e-08	1.82416e-06
ENSGALG00000025959	-0.682112	2.34612	12.2621	0.000462248	0.00324262
ENSGALG00000002112	-0.681505	1.6355	9.73782	0.00180514	0.00997957
ENSGALG00000016967	-0.681467	1.38238	13.0672	0.000300504	0.00228465
ENSGALG00000001951	-0.680373	1.04747	12.5739	0.000391171	0.00283495
ENSGALG00000017027	-0.677636	1.99895	22.3107	2.31913e-06	3.67937e-05
ENSGALG00000026499	-0.677339	2.93446	21.1974	4.14321e-06	5.98421e-05
ENSGALG00000014094	-0.675635	4.87797	10.3016	0.00132915	0.00775581
ENSGALG00000006976	-0.675206	4.66402	12.6379	0.000378011	0.00276081
ENSGALG00000001545	-0.674043	3.71164	31.3837	2.11746e-08	6.21934e-07
ENSGALG00000016456	-0.673997	6.05859	21.1336	4.28344e-06	6.16493e-05
ENSGALG00000008306	-0.673283	5.22446	14.3399	0.000152595	0.00130425
ENSGALG00000027575	-0.673004	0.959492	10.0886	0.00149192	0.00852286
ENSGALG00000020492	-0.672939	1.29321	11.5898	0.000663128	0.00439287
ENSGALG00000003433	-0.67284	3.50259	22.7477	1.8473e-06	3.04109e-05
ENSGALG00000001862	-0.671574	1.89774	13.0095	0.000309921	0.00234026
ENSGALG00000016851	-0.670871	6.58134	21.4755	3.58381e-06	5.29487e-05
ENSGALG00000003645	-0.670082	5.46463	30.023	4.26959e-08	1.15185e-06
ENSGALG00000015271	-0.669498	7.34674	22.5832	2.01241e-06	3.26896e-05
ENSGALG00000028975	-0.66858	2.22869	12.3797	0.000434034	0.0030899
ENSGALG00000002242	-0.668123	0.315326	6.18725	0.0128674	0.0468907
ENSGALG00000007543	-0.667242	2.53557	9.22481	0.00238757	0.0125939
ENSGALG00000008784	-0.666785	4.82677	6.90473	0.0085968	0.0343647
ENSGALG00000015597	-0.666488	3.38801	6.22925	0.0125657	0.0460931
ENSGALG00000004980	-0.666196	4.61178	14.5429	0.000137006	0.00119464
ENSGALG00000014386	-0.66526	7.99123	30.0162	4.28457e-08	1.15335e-06
ENSGALG00000016234	-0.664825	1.31251	12.3277	0.00044628	0.00315773
ENSGALG00000006584	-0.662924	4.29101	22.8434	1.75752e-06	2.91288e-05
ENSGALG00000012116	-0.662611	4.2984	10.5172	0.00118269	0.00701891
ENSGALG00000026166	-0.662541	5.81514	26.1397	3.17582e-07	6.52075e-06
ENSGALG00000016342	-0.661381	4.10293	9.76137	0.00178217	0.00988141
ENSGALG00000015218	-0.661155	4.50857	11.9902	0.000534819	0.00368004
ENSGALG00000027571	-0.660806	3.16689	16.5343	4.7779e-05	0.00048646
ENSGALG00000027572	-0.66056	3.90005	7.6651	0.00562991	0.0246093
ENSGALG00000002458	-0.658216	5.78249	34.2826	4.76626e-09	1.63985e-07
ENSGALG00000008263	-0.656257	1.54447	10.594	0.00113453	0.00677509
ENSGALG00000017154	-0.655819	2.71643	8.56787	0.00342148	0.0167692
ENSGALG00000005961	-0.654336	2.11014	13.1799	0.000282968	0.00217764
ENSGALG00000023464	-0.65326	6.37139	14.9325	0.00011143	0.00100352
ENSGALG00000002199	-0.653197	3.04639	12.7772	0.000350862	0.00260131
ENSGALG00000001558	-0.653186	4.27697	25.7925	3.80167e-07	7.64203e-06
ENSGALG00000017194	-0.653164	1.61343	8.84014	0.00294677	0.0148885
ENSGALG00000008584	-0.653094	0.78705	6.82292	0.00899954	0.0356379
ENSGALG00000003604	-0.652271	5.8589	25.3782	4.71219e-07	9.26403e-06
ENSGALG00000017073	-0.651107	2.37043	21.961	2.78252e-06	4.28145e-05
ENSGALG00000002944	-0.651105	1.49613	9.86376	0.00168566	0.00943736
ENSGALG00000014242	-0.651031	2.09686	8.33783	0.0038828	0.01839
ENSGALG00000002227	-0.650825	5.38123	13.565	0.000230447	0.00184237
ENSGALG00000014813	-0.649545	1.27404	9.91601	0.00163847	0.00922665
ENSGALG00000027864	-0.648346	6.82245	8.4101	0.00373142	0.0178647
ENSGALG00000014688	-0.647556	6.66898	21.3507	3.82485e-06	5.61039e-05
ENSGALG00000023195	-0.647033	7.06566	43.226	4.87687e-11	2.76537e-09
ENSGALG00000013101	-0.646774	2.41359	7.80428	0.00521226	0.0231043
ENSGALG00000002963	-0.646734	3.90373	21.7371	3.12683e-06	4.73391e-05
ENSGALG00000015980	-0.646609	2.89392	11.7051	0.000623297	0.00416938
ENSGALG00000017266	-0.646565	4.63627	31.8509	1.66476e-08	5.03458e-07
ENSGALG00000012362	-0.646322	6.36678	12.3475	0.000441567	0.00313236
ENSGALG00000002371	-0.645846	4.26189	14.364	0.000150654	0.00129307
ENSGALG00000026182	-0.645043	6.62784	47.8276	4.65386e-12	3.37281e-10
ENSGALG00000011863	-0.644207	7.8715	18.039	2.16428e-05	0.0002515
ENSGALG00000019795	-0.642344	0.534168	11.2579	0.000792835	0.00507348
ENSGALG00000006401	-0.641959	5.64221	24.7568	6.50405e-07	1.22935e-05
ENSGALG00000016783	-0.641237	4.92285	17.8422	2.40002e-05	0.000273955
ENSGALG00000004245	-0.641228	3.25381	7.12846	0.00758697	0.0311099
ENSGALG00000002540	-0.641189	7.17239	6.09834	0.0135309	0.0488005
ENSGALG00000014355	-0.639823	6.21837	21.5257	3.49111e-06	5.18921e-05
ENSGALG00000026824	-0.639585	4.39457	14.2224	0.00016243	0.00137108
ENSGALG00000014908	-0.639062	3.94733	15.899	6.6814e-05	0.000651025
ENSGALG00000015107	-0.638265	7.68077	17.1978	3.36821e-05	0.000366701
ENSGALG00000006348	-0.636962	6.96063	22.0276	2.68751e-06	4.16666e-05
ENSGALG00000023130	-0.63578	1.14806	8.96685	0.00274922	0.0141066
ENSGALG00000015056	-0.635765	4.22048	10.2318	0.00138038	0.00800895
ENSGALG00000027655	-0.633971	3.17963	6.2563	0.0123752	0.0456129
ENSGALG00000010607	-0.633139	4.01353	28.9214	7.53772e-08	1.88029e-06
ENSGALG00000014678	-0.6325	7.25693	32.5685	1.15067e-08	3.7383e-07
ENSGALG00000015598	-0.630922	5.03921	17.6357	2.67514e-05	0.00029997
ENSGALG00000005506	-0.630802	1.22489	11.2385	0.000801164	0.00512143
ENSGALG00000026293	-0.630661	3.93538	15.6746	7.5226e-05	0.000720945
ENSGALG00000013189	-0.630558	3.69582	9.68195	0.00186087	0.0101886
ENSGALG00000008525	-0.627929	8.60567	27.3352	1.71068e-07	3.91633e-06
ENSGALG00000002610	-0.627795	4.49536	32.5132	1.18388e-08	3.82589e-07
ENSGALG00000005817	-0.62729	6.45483	23.3507	1.34995e-06	2.31248e-05
ENSGALG00000028203	-0.627259	4.99118	37.5116	9.0871e-10	3.79859e-08
ENSGALG00000016203	-0.62696	3.61161	10.2718	0.00135077	0.00785204
ENSGALG00000007210	-0.626093	4.60674	27.665	1.44253e-07	3.40425e-06
ENSGALG00000000509	-0.626049	4.54246	9.88035	0.00167053	0.00938132
ENSGALG00000002012	-0.625092	4.68967	36.3877	1.61718e-09	6.36888e-08
ENSGALG00000003371	-0.624697	7.32917	27.1271	1.90504e-07	4.26563e-06
ENSGALG00000028580	-0.624586	2.53598	11.785	0.000597088	0.00403073
ENSGALG00000003678	-0.62425	6.39155	11.1633	0.000834329	0.00530296
ENSGALG00000002167	-0.624055	1.08943	10.6601	0.00109471	0.00658224
ENSGALG00000012726	-0.623189	9.90997	18.4809	1.71618e-05	0.000206278
ENSGALG00000010715	-0.621243	8.49291	50.8953	9.74274e-13	8.58483e-11
ENSGALG00000028333	-0.620919	3.11697	10.4248	0.00124334	0.00733544
ENSGALG00000011633	-0.620366	5.45032	9.01989	0.00267058	0.0137955
ENSGALG00000011967	-0.620201	3.85724	16.6627	4.46498e-05	0.000460329
ENSGALG00000011613	-0.620162	2.24279	12.6996	0.000365743	0.00269532
ENSGALG00000027757	-0.62015	5.8901	12.3738	0.000435398	0.00309683
ENSGALG00000002392	-0.619866	2.04598	10.3958	0.00126301	0.00744793
ENSGALG00000015899	-0.61973	5.8483	52.1448	5.1556e-13	4.74781e-11
ENSGALG00000010708	-0.619411	7.76168	28.6464	8.68773e-08	2.14099e-06
ENSGALG00000008322	-0.618387	5.15223	38.2877	6.10474e-10	2.64779e-08
ENSGALG00000016332	-0.617811	1.28862	15.8476	6.86528e-05	0.000665764
ENSGALG00000007023	-0.617427	7.14404	10.6151	0.0011217	0.00671156
ENSGALG00000026934	-0.615132	2.15577	14.1174	0.000171743	0.00143781
ENSGALG00000016988	-0.613602	6.18581	8.90294	0.00284712	0.0144815
ENSGALG00000026842	-0.613052	2.83247	15.738	7.27488e-05	0.000699943
ENSGALG00000009458	-0.612959	3.73303	6.3869	0.0114965	0.0429989
ENSGALG00000001433	-0.612425	2.17684	12.021	0.000526048	0.0036258
ENSGALG00000009905	-0.611888	4.6739	19.3011	1.11642e-05	0.000142289
ENSGALG00000014824	-0.611863	0.321688	7.89278	0.00496326	0.0223904
ENSGALG00000014013	-0.611448	6.56599	26.797	2.25993e-07	4.908e-06
ENSGALG00000020976	-0.611166	0.740592	7.52285	0.00609211	0.0261811
ENSGALG00000010434	-0.610764	1.54246	9.13892	0.00250229	0.0130628
ENSGALG00000000771	-0.61057	6.98872	9.44552	0.00211666	0.0113883
ENSGALG00000019718	-0.610055	5.54097	10.7773	0.00102752	0.00626436
ENSGALG00000007025	-0.60986	4.59894	24.577	7.13978e-07	1.32698e-05
ENSGALG00000012719	-0.609751	2.23738	8.82541	0.00297065	0.014973
ENSGALG00000000168	-0.609435	3.9042	11.1911	0.000821899	0.00523213
ENSGALG00000025649	-0.609268	0.805699	11.2935	0.00077779	0.00499809
ENSGALG00000001995	-0.609109	7.06587	9.36535	0.00221126	0.0118372
ENSGALG00000014773	-0.608793	7.87399	27.613	1.48179e-07	3.47681e-06
ENSGALG00000013886	-0.607569	4.44617	17.256	3.26657e-05	0.000357223
ENSGALG00000016216	-0.606822	10.7496	6.36356	0.0116488	0.0434584
ENSGALG00000001331	-0.606462	8.35931	26.6449	2.44494e-07	5.24441e-06
ENSGALG00000005736	-0.605963	5.28557	46.8748	7.56685e-12	5.14882e-10
ENSGALG00000016495	-0.605495	3.6249	11.3885	0.000739021	0.00479933
ENSGALG00000005553	-0.604207	5.12301	7.86777	0.00503237	0.0225857
ENSGALG00000009355	-0.603443	0.201551	6.87305	0.00875053	0.0348768
ENSGALG00000015398	-0.603341	0.370549	6.94043	0.00842686	0.0338512
ENSGALG00000017217	-0.601601	3.11882	13.5179	0.000236294	0.00188359
ENSGALG00000011258	-0.601522	6.60793	9.46759	0.00209134	0.011279
ENSGALG00000005666	-0.601256	3.1244	7.82302	0.00515851	0.0229587
ENSGALG00000021344	-0.601105	3.28585	15.0948	0.000102247	0.000933869
ENSGALG00000012639	-0.6011	3.04983	12.6304	0.000379527	0.00276446
ENSGALG00000000106	-0.600172	5.81655	25.8765	3.63975e-07	7.36854e-06
ENSGALG00000027830	-0.59852	1.4645	8.63171	0.00330361	0.0162964
ENSGALG00000016251	-0.597911	6.7283	33.1803	8.39986e-09	2.79569e-07
ENSGALG00000004543	-0.597711	2.59173	7.45357	0.00633106	0.0269714
ENSGALG00000002445	-0.595529	7.72107	20.2747	6.70805e-06	9.12891e-05
ENSGALG00000001938	-0.594852	7.85142	30.3574	3.59327e-08	9.8678e-07
ENSGALG00000010906	-0.59409	0.88175	6.13778	0.0132323	0.0479495
ENSGALG00000001348	-0.593266	3.67429	16.5596	4.71445e-05	0.000482394
ENSGALG00000027258	-0.593106	5.31071	36.3315	1.66455e-09	6.53444e-08
ENSGALG00000004367	-0.593055	0.466602	8.61397	0.00333595	0.0164289
ENSGALG00000012121	-0.592362	5.73566	30.5231	3.29922e-08	9.14227e-07
ENSGALG00000002206	-0.591929	1.60006	9.84762	0.00170051	0.00951046
ENSGALG00000008308	-0.591916	4.08479	12.5066	0.000405527	0.00291827
ENSGALG00000016635	-0.591088	4.9255	11.56	0.000673864	0.00444692
ENSGALG00000007021	-0.59095	6.9214	19.9609	7.90417e-06	0.000105229
ENSGALG00000010995	-0.5898	1.48471	11.7721	0.000601261	0.00405074
ENSGALG00000003283	-0.589309	6.23464	14.571	0.000134976	0.00118013
ENSGALG00000011283	-0.5873	2.9975	14.328	0.000153566	0.00131121
ENSGALG00000015968	-0.587288	6.64304	21.0242	4.53509e-06	6.44383e-05
ENSGALG00000011078	-0.587262	4.33098	9.91645	0.00163808	0.00922665
ENSGALG00000011351	-0.586897	10.6689	18.971	1.32721e-05	0.000164864
ENSGALG00000002986	-0.586789	4.41819	14.2782	0.000157683	0.00133932
ENSGALG00000004300	-0.586149	6.98163	25.7773	3.83159e-07	7.68073e-06
ENSGALG00000002563	-0.585243	5.58788	11.0155	0.000903523	0.00566054
ENSGALG00000013795	-0.583895	4.96754	19.6599	9.25242e-06	0.000121332
ENSGALG00000008778	-0.583281	4.72066	18.7457	1.49358e-05	0.000182934
ENSGALG00000018244	-0.582514	1.16634	10.9129	0.000954962	0.00590428
ENSGALG00000020376	-0.58185	2.35224	9.26341	0.00233778	0.0123725
ENSGALG00000014616	-0.581531	3.81447	6.77895	0.00922392	0.0363262
ENSGALG00000012944	-0.580897	4.06915	6.1688	0.0130023	0.047326
ENSGALG00000011276	-0.58015	10.3619	27.6653	1.44227e-07	3.40425e-06
ENSGALG00000003805	-0.579896	5.66832	11.2652	0.000789717	0.00506146
ENSGALG00000017229	-0.578958	0.705914	8.2337	0.00411195	0.0192388
ENSGALG00000004474	-0.578161	3.69773	13.6251	0.00022318	0.00179247
ENSGALG00000016545	-0.577427	4.51088	15.6459	7.63788e-05	0.000729704
ENSGALG00000007288	-0.575458	7.60583	23.1642	1.48742e-06	2.51281e-05
ENSGALG00000013954	-0.574317	2.98088	11.0603	0.000881962	0.00553962
ENSGALG00000013370	-0.574139	4.7713	27.2108	1.82435e-07	4.11503e-06
ENSGALG00000021143	-0.573819	1.56105	13.5073	0.000237642	0.00188757
ENSGALG00000028439	-0.573214	5.44745	25.0908	5.46937e-07	1.0519e-05
ENSGALG00000002389	-0.573153	6.91796	12.672	0.000371167	0.00272531
ENSGALG00000001603	-0.572155	6.03536	21.2755	3.97776e-06	5.77246e-05
ENSGALG00000002248	-0.571929	7.23355	41.1911	1.38052e-10	7.07476e-09
ENSGALG00000001291	-0.570457	3.49094	18.6219	1.59375e-05	0.00019327
ENSGALG00000011881	-0.570237	1.71237	8.02824	0.00460536	0.0210472
ENSGALG00000027617	-0.56971	3.01966	26.7969	2.26005e-07	4.908e-06
ENSGALG00000013244	-0.569411	4.32624	14.821	0.000118213	0.0010553
ENSGALG00000003558	-0.568667	5.94167	13.0566	0.000302211	0.00229478
ENSGALG00000014072	-0.568556	5.08188	20.138	7.20506e-06	9.7189e-05
ENSGALG00000010441	-0.568514	7.04061	56.1257	6.79837e-14	7.70985e-12
ENSGALG00000006375	-0.567693	0.619816	6.04534	0.013943	0.049832
ENSGALG00000002892	-0.566551	5.7599	18.885	1.38838e-05	0.000171248
ENSGALG00000028709	-0.566414	6.96757	20.1329	7.22445e-06	9.73432e-05
ENSGALG00000008587	-0.565193	6.55623	53.463	2.63515e-13	2.62401e-11
ENSGALG00000004753	-0.564518	1.03108	7.08634	0.00776739	0.0316694
ENSGALG00000019543	-0.564331	3.09796	12.0461	0.000518995	0.00359133
ENSGALG00000026153	-0.564302	3.3847	8.01581	0.00463707	0.0211526
ENSGALG00000005060	-0.563636	6.53892	27.2141	1.82122e-07	4.11503e-06
ENSGALG00000007849	-0.562908	4.58703	9.72935	0.00181349	0.0099908
ENSGALG00000009098	-0.562523	4.41379	48.3356	3.59172e-12	2.66615e-10
ENSGALG00000008551	-0.561699	6.95987	29.0123	7.19208e-08	1.8014e-06
ENSGALG00000011181	-0.561486	4.7598	10.6113	0.00112398	0.00671863
ENSGALG00000005893	-0.561247	5.68366	35.3879	2.70156e-09	1.00148e-07
ENSGALG00000028876	-0.559855	3.82186	25.0903	5.47076e-07	1.0519e-05
ENSGALG00000029135	-0.559447	5.3628	45.4777	1.54386e-11	1.00049e-09
ENSGALG00000028737	-0.55942	6.36411	8.33846	0.00388145	0.01839
ENSGALG00000028582	-0.559039	6.19816	39.9163	2.65088e-10	1.26828e-08
ENSGALG00000015391	-0.558797	5.77153	32.7725	1.03602e-08	3.40193e-07
ENSGALG00000013784	-0.558417	3.91245	23.6242	1.17104e-06	2.03445e-05
ENSGALG00000011919	-0.558006	3.69741	16.701	4.37571e-05	0.000451887
ENSGALG00000008996	-0.557811	5.63653	22.6231	1.97098e-06	3.21446e-05
ENSGALG00000012354	-0.557705	3.18429	21.3103	3.90634e-06	5.68904e-05
ENSGALG00000004365	-0.557268	4.78071	6.72065	0.00953029	0.0372573
ENSGALG00000017329	-0.557198	4.73588	18.2748	1.91222e-05	0.000224984
ENSGALG00000025464	-0.556213	1.11464	12.7254	0.000360724	0.00266635
ENSGALG00000008539	-0.552549	4.40642	24.5895	7.09368e-07	1.32042e-05
ENSGALG00000016997	-0.552445	8.69068	6.45811	0.0110447	0.0416874
ENSGALG00000007149	-0.552375	3.80941	10.4611	0.00121912	0.00722038
ENSGALG00000026298	-0.552361	3.15247	14.2416	0.000160773	0.00136179
ENSGALG00000015186	-0.552067	4.47272	6.54899	0.0104944	0.0399549
ENSGALG00000026009	-0.551856	6.92583	30.2546	3.78887e-08	1.03786e-06
ENSGALG00000005533	-0.551457	6.02249	31.9766	1.56038e-08	4.78987e-07
ENSGALG00000005521	-0.551098	10.2966	8.94266	0.00278587	0.0142528
ENSGALG00000001428	-0.550876	8.00853	16.6454	4.50603e-05	0.000464171
ENSGALG00000005790	-0.548706	4.83955	9.60155	0.00194414	0.0105502
ENSGALG00000009945	-0.547556	2.88317	13.2995	0.000265473	0.00206445
ENSGALG00000019094	-0.547182	4.88089	53.5074	2.57618e-13	2.58631e-11
ENSGALG00000012321	-0.546898	5.73513	55.2187	1.07837e-13	1.13861e-11
ENSGALG00000008680	-0.546402	5.64938	13.1447	0.000288327	0.00220688
ENSGALG00000011291	-0.546347	4.42278	17.1575	3.44056e-05	0.000372809
ENSGALG00000012801	-0.546026	5.43065	6.24463	0.012457	0.0458139
ENSGALG00000026151	-0.543913	1.31562	9.6683	0.00187474	0.0102508
ENSGALG00000003066	-0.543867	4.21994	8.15452	0.0042954	0.0198904
ENSGALG00000009808	-0.543604	4.86761	9.06515	0.00260528	0.0135267
ENSGALG00000008172	-0.541916	7.76483	52.391	4.54797e-13	4.24677e-11
ENSGALG00000004345	-0.541501	4.03271	25.8564	3.67779e-07	7.43326e-06
ENSGALG00000005030	-0.541421	6.41702	15.7947	7.05994e-05	0.000680867
ENSGALG00000011094	-0.541293	6.01859	20.5504	5.80827e-06	8.02026e-05
ENSGALG00000019867	-0.540989	5.05228	13.396	0.000252161	0.00197792
ENSGALG00000023454	-0.540865	5.94477	6.47255	0.0109553	0.0414522
ENSGALG00000006555	-0.539711	4.30465	10.7364	0.0010505	0.00638221
ENSGALG00000015215	-0.53869	5.66463	11.7575	0.000605971	0.00406904
ENSGALG00000004928	-0.538519	5.15745	15.3941	8.72606e-05	0.000815231
ENSGALG00000012787	-0.53826	4.2508	14.0452	0.00017847	0.00147996
ENSGALG00000010201	-0.537156	5.79438	20.0828	7.41605e-06	9.94872e-05
ENSGALG00000001589	-0.537048	3.7037	20.7481	5.23826e-06	7.34917e-05
ENSGALG00000014811	-0.536319	6.72201	23.3812	1.32873e-06	2.28892e-05
ENSGALG00000012704	-0.535718	6.87558	22.4589	2.14694e-06	3.45542e-05
ENSGALG00000005391	-0.533867	6.33869	65.3891	6.14765e-16	9.65339e-14
ENSGALG00000006252	-0.533287	6.49934	18.5001	1.69898e-05	0.000204613
ENSGALG00000016302	-0.533283	3.99121	17.1368	3.47816e-05	0.00037633
ENSGALG00000016404	-0.533153	1.14101	7.97648	0.00473891	0.021521
ENSGALG00000003154	-0.53243	7.02661	44.2864	2.83683e-11	1.72008e-09
ENSGALG00000004424	-0.53234	2.14699	8.31981	0.0039215	0.0185518
ENSGALG00000002038	-0.531603	3.41138	21.1154	4.32444e-06	6.20935e-05
ENSGALG00000011814	-0.531545	6.15057	18.7309	1.50521e-05	0.000184174
ENSGALG00000005737	-0.531436	3.74998	11.966	0.000541812	0.00371979
ENSGALG00000028998	-0.531099	6.28581	8.14407	0.00432022	0.0199751
ENSGALG00000028649	-0.529956	5.5826	25.7903	3.80604e-07	7.64203e-06
ENSGALG00000005422	-0.529349	7.39264	13.8516	0.000197825	0.00161715
ENSGALG00000023821	-0.529183	2.93204	9.62336	0.00192118	0.010458
ENSGALG00000007659	-0.528444	8.69651	26.9953	2.0395e-07	4.51715e-06
ENSGALG00000008658	-0.528166	4.08255	27.2389	1.79801e-07	4.07816e-06
ENSGALG00000006409	-0.527606	7.5524	43.0991	5.20352e-11	2.92352e-09
ENSGALG00000020999	-0.527583	2.77923	14.5041	0.000139855	0.00121313
ENSGALG00000000412	-0.527307	4.47527	15.2842	9.24866e-05	0.000857514
ENSGALG00000027614	-0.52699	2.83908	17.1724	3.41369e-05	0.000370335
ENSGALG00000008295	-0.526667	4.7136	16.6271	4.54973e-05	0.000468278
ENSGALG00000011266	-0.526181	4.91907	16.2451	5.56522e-05	0.000554621
ENSGALG00000011941	-0.526113	6.6642	26.7816	2.27795e-07	4.92939e-06
ENSGALG00000000935	-0.526064	7.65236	22.4343	2.17452e-06	3.48606e-05
ENSGALG00000005906	-0.525638	8.19631	35.5526	2.48259e-09	9.27036e-08
ENSGALG00000009825	-0.525197	6.30465	15.5073	8.21857e-05	0.000773721
ENSGALG00000027777	-0.524263	3.3403	6.37579	0.0115688	0.0432127
ENSGALG00000000433	-0.523531	5.74729	25.8474	3.69499e-07	7.45572e-06
ENSGALG00000005689	-0.523386	7.72978	32.2775	1.33655e-08	4.23e-07
ENSGALG00000009378	-0.523377	3.71661	10.9516	0.000935248	0.00582651
ENSGALG00000010567	-0.523035	4.26349	10.8085	0.00101037	0.00617205
ENSGALG00000003039	-0.5226	7.00319	18.4375	1.7557e-05	0.000209588
ENSGALG00000010133	-0.522183	4.82275	8.41004	0.00373155	0.0178647
ENSGALG00000012812	-0.522043	4.30706	21.2579	4.0146e-06	5.81903e-05
ENSGALG00000019201	-0.521553	5.30776	14.221	0.000162544	0.0013711
ENSGALG00000002551	-0.521479	5.0767	15.7685	7.15827e-05	0.000689265
ENSGALG00000002005	-0.520954	1.99406	7.82305	0.0051584	0.0229587
ENSGALG00000006367	-0.520761	4.48765	32.0833	1.477e-08	4.57981e-07
ENSGALG00000024273	-0.520703	2.52381	7.63244	0.00573277	0.0249786
ENSGALG00000006705	-0.52062	7.92453	21.1312	4.28896e-06	6.16564e-05
ENSGALG00000008386	-0.520125	6.35928	23.358	1.34481e-06	2.3069e-05
ENSGALG00000000534	-0.518945	0.978938	7.11809	0.00763099	0.0312486
ENSGALG00000021009	-0.518887	2.17507	8.23356	0.00411228	0.0192388
ENSGALG00000011271	-0.517891	6.27634	17.1769	3.40553e-05	0.000369778
ENSGALG00000026736	-0.516941	6.17646	13.4353	0.000246935	0.00194374
ENSGALG00000011056	-0.51685	7.77494	47.5366	5.39861e-12	3.82209e-10
ENSGALG00000026756	-0.515	1.98758	8.44359	0.00366332	0.017609
ENSGALG00000015314	-0.514929	2.53967	16.0143	6.28655e-05	0.000617959
ENSGALG00000020775	-0.51384	4.47637	16.7701	4.21929e-05	0.000439682
ENSGALG00000016881	-0.513795	1.67845	10.8328	0.000997181	0.00612511
ENSGALG00000010020	-0.513777	5.73805	59.6483	1.13419e-14	1.38915e-12
ENSGALG00000017005	-0.513212	5.01251	10.2334	0.0013792	0.00800587
ENSGALG00000015154	-0.513042	2.26998	7.5166	0.0061133	0.0262445
ENSGALG00000006838	-0.511208	4.06058	16.793	4.16858e-05	0.000436383
ENSGALG00000008323	-0.511061	6.27986	15.4455	8.49195e-05	0.000796397
ENSGALG00000002283	-0.510492	6.21758	19.8572	8.34482e-06	0.000110375
ENSGALG00000012640	-0.510328	7.21545	32.19	1.39806e-08	4.36824e-07
ENSGALG00000013760	-0.510303	3.59569	7.81	0.0051958	0.0230824
ENSGALG00000014189	-0.510229	4.64834	8.3231	0.00391441	0.0185254
ENSGALG00000015909	-0.509242	4.69332	17.0569	3.6276e-05	0.000391116
ENSGALG00000022214	-0.509189	4.92153	14.6298	0.000130833	0.00114788
ENSGALG00000015988	-0.508546	6.33796	13.8924	0.000193579	0.00158699
ENSGALG00000005776	-0.507733	4.1779	12.0369	0.00052158	0.00359989
ENSGALG00000009033	-0.505986	4.47546	8.35612	0.00384391	0.0182694
ENSGALG00000016141	-0.505902	5.74072	26.4578	2.69356e-07	5.69789e-06
ENSGALG00000009885	-0.505775	4.74802	13.0194	0.000308285	0.00232969
ENSGALG00000012952	-0.50501	5.28096	8.18092	0.00423334	0.0196476
ENSGALG00000016734	-0.504874	7.16239	45.9037	1.24211e-11	8.13548e-10
ENSGALG00000012620	-0.504186	4.61274	12.0938	0.000505893	0.00350661
ENSGALG00000002513	-0.501934	5.09378	8.05876	0.00452841	0.0207808
ENSGALG00000012734	-0.50128	3.90841	9.29473	0.00229814	0.0122166
ENSGALG00000008445	-0.499818	3.10479	7.25601	0.00706641	0.0294386
ENSGALG00000020883	-0.499761	3.49775	16.8777	3.98672e-05	0.000420218
ENSGALG00000014140	-0.499728	8.34931	18.4116	1.77976e-05	0.000212048
ENSGALG00000020510	-0.499514	5.00745	21.8139	3.00411e-06	4.55376e-05
ENSGALG00000005124	-0.499449	7.6348	52.3786	4.57686e-13	4.24677e-11
ENSGALG00000009957	-0.49824	5.20995	32.5315	1.17278e-08	3.80005e-07
ENSGALG00000009330	-0.496981	7.12607	24.6196	6.98396e-07	1.30595e-05
ENSGALG00000006637	-0.495335	4.7917	15.796	7.05522e-05	0.000680867
ENSGALG00000001916	-0.495106	4.82427	24.1053	9.12074e-07	1.63559e-05
ENSGALG00000000920	-0.494465	9.08992	18.4776	1.71915e-05	0.000206433
ENSGALG00000003368	-0.494291	3.5049	6.4338	0.0111969	0.0421837
ENSGALG00000028063	-0.494153	6.28766	15.2985	9.17875e-05	0.000852322
ENSGALG00000026553	-0.494023	1.95247	13.4059	0.000250838	0.0019694
ENSGALG00000010401	-0.494001	6.43427	38.263	6.18242e-10	2.66628e-08
ENSGALG00000006963	-0.493381	4.53395	39.5764	3.15465e-10	1.48609e-08
ENSGALG00000021087	-0.493147	4.88137	7.30632	0.00687127	0.0288019
ENSGALG00000000678	-0.492875	6.26437	7.52811	0.00607436	0.0261415
ENSGALG00000016324	-0.491773	6.80712	11.1286	0.00085009	0.00538639
ENSGALG00000000774	-0.491314	4.03527	10.1491	0.00144373	0.00829791
ENSGALG00000006014	-0.490226	1.08798	7.73118	0.00542752	0.0239123
ENSGALG00000027908	-0.490157	5.22282	9.71442	0.00182828	0.0100416
ENSGALG00000027892	-0.489799	3.73333	14.3667	0.000150438	0.00129212
ENSGALG00000019794	-0.489683	4.35888	21.0575	4.45698e-06	6.36236e-05
ENSGALG00000003520	-0.488591	4.05172	6.84323	0.00889777	0.0353435
ENSGALG00000011324	-0.488041	2.62691	11.1623	0.000834757	0.00530296
ENSGALG00000027058	-0.487698	8.15782	26.1253	3.19968e-07	6.52075e-06
ENSGALG00000012520	-0.487395	0.893454	6.66043	0.0098577	0.0381467
ENSGALG00000014284	-0.487137	5.56738	14.2241	0.00016228	0.00137076
ENSGALG00000017130	-0.486418	6.35737	8.15075	0.00430434	0.0199167
ENSGALG00000028172	-0.486349	4.97063	14.358	0.000151139	0.00129542
ENSGALG00000004853	-0.486292	4.90384	12.6551	0.00037455	0.00274536
ENSGALG00000005934	-0.486091	2.07301	6.15493	0.0131046	0.0476136
ENSGALG00000001802	-0.485662	5.98808	28.1125	1.14464e-07	2.75434e-06
ENSGALG00000001435	-0.48518	6.88028	35.9262	2.04934e-09	7.86844e-08
ENSGALG00000007001	-0.483754	2.13272	6.29517	0.0121067	0.0448663
ENSGALG00000010117	-0.483177	1.34967	8.85111	0.0029291	0.0148185
ENSGALG00000027198	-0.482455	6.1514	6.98538	0.00821781	0.0332074
ENSGALG00000001359	-0.481798	7.19724	20.1143	7.29483e-06	9.80758e-05
ENSGALG00000014239	-0.481656	3.94048	16.3686	5.21406e-05	0.000524747
ENSGALG00000015388	-0.48157	3.52993	10.8847	0.000969614	0.00598764
ENSGALG00000012415	-0.481487	8.38001	16.5095	4.84071e-05	0.000492434
ENSGALG00000003391	-0.481028	5.37589	23.0752	1.55785e-06	2.62095e-05
ENSGALG00000011007	-0.479975	6.07914	7.16117	0.00744987	0.0306709
ENSGALG00000000694	-0.479188	2.46162	9.76503	0.00177862	0.0098722
ENSGALG00000006916	-0.478904	5.27216	14.1697	0.000167041	0.00140323
ENSGALG00000010721	-0.478314	7.806	34.7208	3.80549e-09	1.33936e-07
ENSGALG00000016464	-0.477606	7.2101	18.4341	1.7588e-05	0.000209755
ENSGALG00000014575	-0.477211	5.92432	38.7818	4.73923e-10	2.11847e-08
ENSGALG00000027085	-0.477133	4.9362	11.6406	0.000645261	0.0042952
ENSGALG00000014653	-0.476678	3.52578	12.3791	0.000434171	0.0030899
ENSGALG00000005979	-0.474799	7.12801	15.9353	6.55445e-05	0.000639163
ENSGALG00000023724	-0.47384	2.5902	9.48036	0.00207683	0.0112107
ENSGALG00000001378	-0.473263	2.72983	8.2132	0.00415866	0.0193873
ENSGALG00000028806	-0.473249	5.5066	11.3049	0.000773028	0.00497795
ENSGALG00000008793	-0.472696	7.91074	26.1356	3.18262e-07	6.52075e-06
ENSGALG00000026373	-0.472426	3.93928	9.73496	0.00180796	0.00998007
ENSGALG00000004730	-0.472371	4.55726	13.2648	0.000270438	0.00209641
ENSGALG00000012696	-0.470829	6.99825	29.2637	6.31677e-08	1.59521e-06
ENSGALG00000017189	-0.46892	3.84137	14.3592	0.000151042	0.00129542
ENSGALG00000012230	-0.468757	3.56586	22.7332	1.86124e-06	3.05583e-05
ENSGALG00000017044	-0.468538	5.42863	20.5972	5.66781e-06	7.86176e-05
ENSGALG00000005498	-0.468522	1.59378	6.59057	0.010252	0.0391541
ENSGALG00000002362	-0.468482	6.95482	25.1535	5.29446e-07	1.02443e-05
ENSGALG00000003515	-0.468201	7.15909	12.671	0.000371371	0.00272531
ENSGALG00000010522	-0.467638	6.64367	19.4193	1.04943e-05	0.000135015
ENSGALG00000016719	-0.466945	8.52969	19.61	9.49711e-06	0.000124142
ENSGALG00000012377	-0.46648	4.47768	9.75489	0.00178846	0.00990283
ENSGALG00000000675	-0.4663	5.85646	14.1349	0.00017016	0.0014265
ENSGALG00000019768	-0.465093	7.08785	12.5352	0.000399356	0.00288233
ENSGALG00000015008	-0.465091	3.74694	10.3721	0.00127937	0.00751547
ENSGALG00000005160	-0.464587	8.36515	27.5403	1.53851e-07	3.58927e-06
ENSGALG00000000220	-0.464176	5.43033	8.79368	0.00302276	0.0151733
ENSGALG00000014004	-0.462857	4.59811	10.8143	0.00100719	0.00615958
ENSGALG00000008460	-0.462199	6.50222	21.5533	3.44134e-06	5.12768e-05
ENSGALG00000027533	-0.46139	2.92551	12.4001	0.000429321	0.00306966
ENSGALG00000006566	-0.460931	4.46492	38.9663	4.31193e-10	1.94164e-08
ENSGALG00000010837	-0.460785	2.95843	10.2403	0.00137407	0.00797988
ENSGALG00000001405	-0.460583	7.52192	13.049	0.000303448	0.00230132
ENSGALG00000008733	-0.46023	5.96534	27.6234	1.47385e-07	3.46482e-06
ENSGALG00000015176	-0.459483	4.07535	6.67219	0.0097929	0.0380169
ENSGALG00000016357	-0.458563	7.2799	30.5534	3.24807e-08	9.02093e-07
ENSGALG00000016314	-0.45826	7.19697	15.134	0.000100142	0.000918066
ENSGALG00000015118	-0.458141	3.89408	18.6663	1.5571e-05	0.000189765
ENSGALG00000010431	-0.457555	3.13927	8.34825	0.00386059	0.0183202
ENSGALG00000008514	-0.457492	3.00067	6.23831	0.0125016	0.0459128
ENSGALG00000006270	-0.45601	9.20387	17.4061	3.01855e-05	0.000333074
ENSGALG00000002294	-0.455327	2.69958	9.34712	0.00223337	0.0119399
ENSGALG00000023036	-0.455087	5.60134	18.3119	1.87528e-05	0.000221276
ENSGALG00000009398	-0.454773	4.02889	7.15495	0.00747572	0.030736
ENSGALG00000016971	-0.45451	7.14207	33.9779	5.57414e-09	1.90704e-07
ENSGALG00000009384	-0.454046	6.37258	16.8402	4.06626e-05	0.000427498
ENSGALG00000028681	-0.45388	0.884202	6.2016	0.0127635	0.0465952
ENSGALG00000015049	-0.452915	8.37914	34.7492	3.75034e-09	1.32375e-07
ENSGALG00000002234	-0.452673	2.23734	6.17057	0.0129892	0.0473067
ENSGALG00000015865	-0.452313	5.79451	8.44989	0.00365065	0.0175685
ENSGALG00000014031	-0.452297	4.1668	22.4413	2.16661e-06	3.4786e-05
ENSGALG00000011906	-0.451657	3.61488	14.1233	0.000171212	0.00143434
ENSGALG00000026582	-0.451073	4.80862	16.9031	3.93369e-05	0.00041642
ENSGALG00000003420	-0.450727	4.78727	26.1334	3.18622e-07	6.52075e-06
ENSGALG00000015226	-0.450037	3.32122	13.4502	0.000244983	0.00193086
ENSGALG00000001332	-0.449575	4.21162	20.9357	4.74958e-06	6.71742e-05
ENSGALG00000005279	-0.449423	2.88345	9.23039	0.00238031	0.0125664
ENSGALG00000017017	-0.449341	1.07114	6.6568	0.00987782	0.0381893
ENSGALG00000010839	-0.448519	6.37917	35.1557	3.04368e-09	1.11949e-07
ENSGALG00000013173	-0.448451	3.78122	12.8775	0.000332551	0.00248509
ENSGALG00000009283	-0.448153	5.69858	13.003	0.000311	0.00234677
ENSGALG00000002697	-0.44778	6.13575	8.05343	0.00454176	0.0208265
ENSGALG00000014126	-0.447727	5.73014	10.9252	0.000948642	0.00587261
ENSGALG00000000720	-0.447231	5.39164	26.5711	2.54018e-07	5.42815e-06
ENSGALG00000001177	-0.446814	4.30509	14.491	0.000140829	0.00122011
ENSGALG00000006670	-0.446621	2.96415	7.02171	0.00805271	0.0326264
ENSGALG00000002896	-0.446495	5.97342	21.6477	3.276e-06	4.90934e-05
ENSGALG00000029106	-0.446407	1.77825	10.3073	0.00132508	0.00773945
ENSGALG00000015156	-0.44586	2.51912	8.5341	0.00348554	0.016988
ENSGALG00000004585	-0.445701	5.01468	7.88397	0.00498749	0.0224667
ENSGALG00000005036	-0.445597	4.33549	11.5693	0.000670503	0.00443111
ENSGALG00000028466	-0.443448	3.77714	6.66985	0.00980577	0.0380187
ENSGALG00000009622	-0.443136	5.12044	36.2298	1.75372e-09	6.84064e-08
ENSGALG00000006939	-0.443082	8.10258	14.0796	0.000175238	0.00146306
ENSGALG00000008072	-0.442874	6.35946	10.2148	0.00139318	0.00805651
ENSGALG00000000710	-0.442678	2.16973	6.76531	0.00929466	0.0364875
ENSGALG00000006205	-0.442604	5.31267	40.3703	2.1011e-10	1.02937e-08
ENSGALG00000026180	-0.442466	9.70346	14.0828	0.000174939	0.00146156
ENSGALG00000023510	-0.440498	6.83278	17.0435	3.65324e-05	0.000393189
ENSGALG00000008398	-0.439978	3.59188	15.5666	7.96478e-05	0.000753302
ENSGALG00000006483	-0.439279	4.73238	6.78984	0.00916782	0.0361449
ENSGALG00000008569	-0.439258	9.78063	14.5215	0.000138572	0.00120457
ENSGALG00000011903	-0.439043	4.94464	9.7363	0.00180664	0.00998007
ENSGALG00000006889	-0.438931	6.74026	8.48713	0.00357668	0.0172605
ENSGALG00000001629	-0.438533	4.09827	18.6499	1.57054e-05	0.000191048
ENSGALG00000008163	-0.438476	6.32984	16.192	5.72346e-05	0.000567619
ENSGALG00000008830	-0.438347	1.79238	6.53781	0.0105605	0.0401818
ENSGALG00000013036	-0.43818	7.29273	30.7039	3.00565e-08	8.46279e-07
ENSGALG00000000048	-0.437166	5.97109	11.2326	0.000803734	0.00513098
ENSGALG00000016912	-0.437066	4.43542	8.73587	0.0031201	0.0155346
ENSGALG00000020995	-0.436721	4.63373	15.6321	7.69364e-05	0.000732181
ENSGALG00000024964	-0.436502	1.92145	6.55471	0.0104607	0.0398639
ENSGALG00000005257	-0.435942	3.76322	7.84991	0.00508232	0.0227266
ENSGALG00000014865	-0.435108	3.95702	17.0267	3.68588e-05	0.000396353
ENSGALG00000025915	-0.434758	6.4836	22.8174	1.78149e-06	2.94463e-05
ENSGALG00000006659	-0.434043	6.79911	13.3601	0.000257033	0.00200869
ENSGALG00000009129	-0.432777	7.37516	23.7806	1.07966e-06	1.8945e-05
ENSGALG00000020716	-0.432381	3.12291	8.7718	0.00305923	0.0153312
ENSGALG00000001627	-0.431944	3.43144	11.3033	0.000773706	0.00497923
ENSGALG00000009650	-0.431794	9.22169	15.4806	8.33581e-05	0.000783554
ENSGALG00000010705	-0.431767	5.22015	12.311	0.000450304	0.00318069
ENSGALG00000013001	-0.431316	2.91327	9.60715	0.00193821	0.010532
ENSGALG00000009941	-0.431098	6.89133	28.5887	8.95018e-08	2.19683e-06
ENSGALG00000010017	-0.431075	7.15538	20.577	5.7279e-06	7.92716e-05
ENSGALG00000003999	-0.430498	5.60883	8.54825	0.00345854	0.0169141
ENSGALG00000005781	-0.430262	6.87123	13.3279	0.000261485	0.00203616
ENSGALG00000014164	-0.429688	2.1179	9.67626	0.00186665	0.0102157
ENSGALG00000008998	-0.429598	6.22354	14.4423	0.000144516	0.0012465
ENSGALG00000003085	-0.429556	3.14978	6.1489	0.0131494	0.047748
ENSGALG00000001975	-0.429485	5.82267	7.18963	0.00733262	0.0303514
ENSGALG00000011560	-0.429309	5.05151	10.8305	0.000998417	0.00612656
ENSGALG00000024449	-0.429039	4.10121	10.1261	0.00146182	0.00839004
ENSGALG00000003699	-0.428933	1.35968	7.44466	0.00636248	0.027077
ENSGALG00000000775	-0.428695	5.97959	13.8068	0.0002026	0.00164989
ENSGALG00000007509	-0.428237	7.68882	11.5	0.000695977	0.00455713
ENSGALG00000013834	-0.427316	4.71825	11.226	0.000806574	0.00514527
ENSGALG00000001701	-0.42694	4.93967	22.1694	2.4962e-06	3.90965e-05
ENSGALG00000010346	-0.426541	7.06428	15.8782	6.75525e-05	0.000656654
ENSGALG00000010838	-0.426512	6.25898	12.9123	0.000326434	0.00244686
ENSGALG00000008231	-0.426278	6.86596	28.2645	1.05819e-07	2.56475e-06
ENSGALG00000010535	-0.426073	7.0857	8.8395	0.0029478	0.0148885
ENSGALG00000028267	-0.426022	8.11907	22.6278	1.9662e-06	3.21093e-05
ENSGALG00000003316	-0.424523	4.72006	7.68395	0.00557141	0.0243797
ENSGALG00000004238	-0.424498	3.91742	13.3935	0.000252493	0.00197859
ENSGALG00000006649	-0.424207	5.60568	13.9296	0.000189789	0.00156157
ENSGALG00000006245	-0.423217	5.25448	6.52648	0.010628	0.040376
ENSGALG00000005155	-0.422736	4.6605	11.1016	0.000862545	0.0054484
ENSGALG00000015356	-0.422642	4.85938	10.5804	0.00114295	0.00681871
ENSGALG00000004918	-0.422388	3.20083	9.34046	0.00224149	0.0119762
ENSGALG00000015003	-0.421799	12.2497	17.2664	3.24886e-05	0.000355603
ENSGALG00000026422	-0.421622	3.21789	9.82072	0.00172557	0.00963736
ENSGALG00000006564	-0.420703	6.73516	33.3034	7.88427e-09	2.63843e-07
ENSGALG00000028304	-0.420529	3.14361	18.0042	2.20424e-05	0.000255416
ENSGALG00000000908	-0.419439	6.14788	20.613	5.62117e-06	7.82364e-05
ENSGALG00000015093	-0.418465	4.27474	19.2409	1.1522e-05	0.000146089
ENSGALG00000027680	-0.418416	5.18613	13.2522	0.000272266	0.00210924
ENSGALG00000010313	-0.417409	7.32361	15.6341	7.68548e-05	0.000731973
ENSGALG00000013956	-0.416664	5.90658	11.6006	0.000659313	0.00437447
ENSGALG00000001445	-0.415333	1.25838	6.42875	0.0112288	0.0422779
ENSGALG00000016027	-0.415225	7.37027	21.8222	2.99115e-06	4.53973e-05
ENSGALG00000015451	-0.414885	5.87399	17.7799	2.4799e-05	0.000281238
ENSGALG00000025768	-0.414743	3.23826	12.342	0.000442887	0.00313917
ENSGALG00000023066	-0.414595	6.4876	11.5686	0.000670745	0.00443111
ENSGALG00000002707	-0.414567	4.41175	10.7552	0.00103988	0.00633651
ENSGALG00000001333	-0.413233	5.3259	30.4728	3.38573e-08	9.33974e-07
ENSGALG00000011226	-0.412464	4.87837	14.7691	0.000121509	0.00107766
ENSGALG00000013107	-0.412451	6.53894	19.8504	8.37448e-06	0.000110648
ENSGALG00000005796	-0.412371	8.71925	23.0799	1.55408e-06	2.6182e-05
ENSGALG00000028929	-0.411566	3.55052	8.19214	0.00420722	0.0195709
ENSGALG00000010633	-0.410888	3.43197	7.82038	0.00516604	0.0229835
ENSGALG00000014652	-0.410846	6.41064	29.6247	5.24315e-08	1.36926e-06
ENSGALG00000017810	-0.410482	1.02115	6.60233	0.0101846	0.0389814
ENSGALG00000026542	-0.410005	5.2272	13.7964	0.000203721	0.00165572
ENSGALG00000011518	-0.409727	3.03853	11.6202	0.000652383	0.00433318
ENSGALG00000026147	-0.409188	6.09028	13.5181	0.000236279	0.00188359
ENSGALG00000017034	-0.408929	2.60814	7.3635	0.00665611	0.028102
ENSGALG00000016380	-0.408785	4.18788	13.1459	0.000288145	0.00220688
ENSGALG00000013006	-0.408536	4.7754	11.188	0.000823259	0.00523807
ENSGALG00000001688	-0.407238	5.80599	6.91229	0.00856051	0.0342756
ENSGALG00000009229	-0.4072	8.20989	20.1082	7.31815e-06	9.82815e-05
ENSGALG00000005551	-0.406665	8.23323	12.0431	0.000519836	0.00359512
ENSGALG00000008546	-0.406504	4.58001	13.0815	0.000298229	0.00226956
ENSGALG00000011747	-0.406013	5.84594	10.9397	0.000941249	0.00584606
ENSGALG00000007908	-0.405777	7.87406	10.2933	0.00133514	0.00777964
ENSGALG00000003254	-0.405262	5.82925	40.6351	1.8348e-10	9.09823e-09
ENSGALG00000012278	-0.405115	6.08499	41.0673	1.47076e-10	7.47462e-09
ENSGALG00000023025	-0.403803	3.88801	11.3601	0.000750403	0.00485266
ENSGALG00000014703	-0.403205	7.04942	11.8828	0.000566557	0.00386154
ENSGALG00000014911	-0.403059	3.29291	8.59096	0.00337836	0.0165977
ENSGALG00000014054	-0.40265	3.68874	10.0625	0.00151314	0.00863191
ENSGALG00000007819	-0.402538	3.63727	8.53572	0.00348243	0.0169822
ENSGALG00000014828	-0.402523	3.19784	10.2753	0.00134822	0.00784464
ENSGALG00000019060	-0.402223	4.35097	6.81561	0.00903644	0.0357603
ENSGALG00000003916	-0.402002	5.91901	14.9458	0.000110642	0.000997165
ENSGALG00000011406	-0.401987	4.64276	8.49127	0.00356855	0.0172417
ENSGALG00000027359	-0.40191	1.62001	6.10197	0.0135031	0.0487267
ENSGALG00000011126	-0.401665	4.46154	12.8971	0.000329083	0.0024637
ENSGALG00000005692	-0.40128	4.93317	8.49649	0.00355832	0.0172126
ENSGALG00000017195	-0.400308	7.25648	6.91391	0.00855278	0.0342559
ENSGALG00000002030	-0.399964	6.43865	23.798	1.06995e-06	1.88252e-05
ENSGALG00000012048	-0.399937	4.68496	20.5676	5.75613e-06	7.95723e-05
ENSGALG00000016681	-0.399766	5.40143	16.73	4.30946e-05	0.000446929
ENSGALG00000013811	-0.399316	5.4864	12.6177	0.000382118	0.00277921
ENSGALG00000000957	-0.399183	3.46701	6.24915	0.0124253	0.0457562
ENSGALG00000015073	-0.398637	6.30973	31.0893	2.46425e-08	7.11843e-07
ENSGALG00000013907	-0.397265	5.3271	15.3115	9.11605e-05	0.000847143
ENSGALG00000015267	-0.396627	2.25671	8.91457	0.00282904	0.0144186
ENSGALG00000006127	-0.396267	6.23493	8.34749	0.00386221	0.0183208
ENSGALG00000026802	-0.396134	4.48378	7.58064	0.00589985	0.0255521
ENSGALG00000001531	-0.39607	2.89951	10.4486	0.00122742	0.00725902
ENSGALG00000007382	-0.395797	2.5222	7.57252	0.00592649	0.0256493
ENSGALG00000013134	-0.395667	5.67708	17.9386	2.28141e-05	0.00026262
ENSGALG00000000730	-0.395232	1.01038	6.82775	0.00897521	0.035564
ENSGALG00000009254	-0.39447	2.7853	9.04175	0.00263882	0.0136602
ENSGALG00000007082	-0.394431	7.70982	7.53928	0.00603683	0.0260355
ENSGALG00000007253	-0.394249	5.08719	7.05359	0.00791066	0.0321359
ENSGALG00000007956	-0.394133	2.33373	6.77121	0.00926398	0.0364334
ENSGALG00000004594	-0.393983	8.75517	6.80822	0.00907391	0.0358507
ENSGALG00000028427	-0.392635	3.71286	9.11508	0.00253511	0.0131903
ENSGALG00000022080	-0.392553	4.37284	11.5949	0.000661332	0.00438549
ENSGALG00000016927	-0.391851	4.6984	7.51946	0.00610359	0.0262212
ENSGALG00000013733	-0.391542	7.60396	7.68069	0.00558148	0.024415
ENSGALG00000008045	-0.391501	6.76576	14.9592	0.000109861	0.000992317
ENSGALG00000005204	-0.391497	3.10831	6.46632	0.0109938	0.0415329
ENSGALG00000026653	-0.391467	4.21817	14.7238	0.000124465	0.00110068
ENSGALG00000016105	-0.391383	6.73366	7.85204	0.00507633	0.0227082
ENSGALG00000015237	-0.39032	4.60713	7.49906	0.00617312	0.0264272
ENSGALG00000014201	-0.390248	2.65587	8.51872	0.00351511	0.0170778
ENSGALG00000001790	-0.389668	3.04193	9.33601	0.00224694	0.0119863
ENSGALG00000008150	-0.389548	8.15549	11.963	0.000542679	0.00372366
ENSGALG00000000484	-0.389207	4.26611	13.896	0.000193207	0.001585
ENSGALG00000008536	-0.389132	5.35804	12.822	0.000342561	0.00255367
ENSGALG00000027981	-0.388892	3.3081	14.4779	0.000141817	0.00122754
ENSGALG00000007839	-0.388415	4.68816	7.12925	0.00758365	0.0311067
ENSGALG00000017002	-0.387769	7.41838	18.2009	1.98788e-05	0.000232546
ENSGALG00000014960	-0.387284	2.45144	8.37548	0.00380318	0.018125
ENSGALG00000005304	-0.386351	5.47668	22.0628	2.63869e-06	4.09615e-05
ENSGALG00000002987	-0.386305	8.18643	6.44083	0.0111527	0.0420302
ENSGALG00000012694	-0.386295	4.05105	6.73752	0.00944058	0.0369228
ENSGALG00000009324	-0.385942	7.88514	7.8896	0.00497198	0.0224215
ENSGALG00000026639	-0.384919	1.95893	7.69965	0.00552317	0.024227
ENSGALG00000006170	-0.384763	2.75351	7.08152	0.00778827	0.031744
ENSGALG00000004709	-0.384585	6.08105	11.2228	0.000807976	0.00515153
ENSGALG00000005171	-0.384404	4.37256	6.91932	0.00852692	0.0341858
ENSGALG00000017589	-0.384319	5.65166	10.3725	0.00127903	0.00751547
ENSGALG00000022788	-0.384101	4.80828	10.7883	0.00102143	0.00623318
ENSGALG00000009293	-0.383169	5.7518	8.01602	0.00463653	0.0211526
ENSGALG00000009344	-0.38309	5.35895	15.6557	7.59829e-05	0.000727061
ENSGALG00000006877	-0.382422	2.33287	7.88831	0.00497552	0.0224292
ENSGALG00000002740	-0.382378	4.9335	6.41917	0.0112895	0.0424412
ENSGALG00000008828	-0.38223	7.04864	11.7558	0.000606542	0.00407065
ENSGALG00000026384	-0.380439	2.84479	9.31888	0.00226804	0.0120831
ENSGALG00000007477	-0.379741	6.347	6.2254	0.012593	0.0461656
ENSGALG00000015024	-0.379024	4.22566	13.4277	0.000247936	0.00194912
ENSGALG00000014485	-0.379006	4.77909	13.8895	0.000193883	0.00158842
ENSGALG00000029011	-0.378537	7.12106	7.24563	0.00710736	0.0295689
ENSGALG00000024097	-0.378348	8.23832	13.4475	0.000245336	0.00193239
ENSGALG00000010903	-0.378066	4.88725	8.76181	0.00307604	0.0153714
ENSGALG00000028438	-0.377748	6.6277	37.031	1.16265e-09	4.71526e-08
ENSGALG00000016849	-0.376781	4.61325	20.0533	7.53125e-06	0.000100922
ENSGALG00000009559	-0.376429	7.29084	16.449	4.99753e-05	0.000505865
ENSGALG00000005377	-0.375823	1.98007	7.62099	0.00576928	0.025102
ENSGALG00000005727	-0.375482	4.58158	8.21395	0.00415695	0.0193873
ENSGALG00000009809	-0.375394	2.03682	6.45134	0.0110869	0.0418208
ENSGALG00000010780	-0.375214	1.51692	6.23443	0.012529	0.0459859
ENSGALG00000011241	-0.375171	3.33323	7.42733	0.00642405	0.0272633
ENSGALG00000002021	-0.374974	4.40953	10.1603	0.001435	0.00825934
ENSGALG00000012921	-0.374432	5.7485	29.8159	4.75083e-08	1.27048e-06
ENSGALG00000016281	-0.374259	6.54704	14.2971	0.000156104	0.00132868
ENSGALG00000000846	-0.373814	4.1373	12.6446	0.000376643	0.0027541
ENSGALG00000010927	-0.373422	15.1593	13.6327	0.000222283	0.0017876
ENSGALG00000015892	-0.372728	2.30223	6.32858	0.0118807	0.0441223
ENSGALG00000010399	-0.372479	7.7413	35.1097	3.1165e-09	1.13267e-07
ENSGALG00000010827	-0.372216	7.7459	7.50318	0.00615901	0.0263853
ENSGALG00000001085	-0.372036	6.87541	26.1304	3.19122e-07	6.52075e-06
ENSGALG00000011918	-0.37093	4.41022	16.2941	5.4233e-05	0.000542241
ENSGALG00000016313	-0.370536	5.16927	8.74322	0.00310755	0.0154846
ENSGALG00000016447	-0.37029	9.09045	19.3188	1.1061e-05	0.000141267
ENSGALG00000023731	-0.36935	2.54678	9.06311	0.00260818	0.013536
ENSGALG00000011256	-0.36913	8.05742	9.83722	0.00171016	0.00955566
ENSGALG00000013900	-0.36897	7.16415	14.9272	0.000111742	0.00100559
ENSGALG00000001275	-0.368462	4.9453	12.3199	0.000448157	0.00316918
ENSGALG00000016443	-0.367927	6.16997	8.63092	0.00330505	0.0162964
ENSGALG00000015091	-0.367879	4.25141	12.718	0.000362152	0.00267368
ENSGALG00000000410	-0.367342	7.18406	11.0719	0.000876446	0.00551346
ENSGALG00000028913	-0.367309	2.9315	7.42961	0.00641593	0.0272477
ENSGALG00000016347	-0.367033	5.34008	27.4483	1.61348e-07	3.73572e-06
ENSGALG00000003726	-0.366508	4.96775	12.4813	0.00041104	0.00295101
ENSGALG00000007479	-0.366241	6.54092	22.642	1.95169e-06	3.19149e-05
ENSGALG00000005147	-0.366119	5.45949	14.9806	0.000108623	0.000984032
ENSGALG00000014956	-0.365897	4.14671	8.39069	0.00377147	0.0179949
ENSGALG00000016024	-0.364934	4.19621	7.7974	0.00523216	0.0231634
ENSGALG00000014615	-0.364753	4.22399	7.05455	0.00790643	0.0321294
ENSGALG00000004934	-0.364631	3.08797	6.13264	0.0132708	0.0480607
ENSGALG00000010046	-0.364536	6.29475	22.3059	2.32495e-06	3.68113e-05
ENSGALG00000009916	-0.364184	6.50579	25.1063	5.4254e-07	1.04688e-05
ENSGALG00000027330	-0.364023	2.34625	6.95102	0.00837716	0.0337068
ENSGALG00000004845	-0.363894	3.35976	11.356	0.00075206	0.00485945
ENSGALG00000020725	-0.363558	5.74108	7.43824	0.00638525	0.027155
ENSGALG00000012179	-0.363371	3.93479	10.8398	0.000993439	0.00610519
ENSGALG00000011189	-0.363118	1.26656	6.79096	0.00916205	0.0361407
ENSGALG00000000850	-0.362872	2.58154	6.24064	0.0124851	0.0458662
ENSGALG00000022490	-0.362774	4.05214	7.84641	0.00509218	0.0227597
ENSGALG00000011529	-0.362617	2.12649	8.97543	0.00273635	0.0140582
ENSGALG00000015744	-0.362164	7.17662	20.905	4.82621e-06	6.80224e-05
ENSGALG00000003870	-0.362133	4.83533	25.4839	4.46079e-07	8.81223e-06
ENSGALG00000001668	-0.361995	8.53669	7.23731	0.00714039	0.0296862
ENSGALG00000002500	-0.361751	5.94241	11.3025	0.000774041	0.00497923
ENSGALG00000009577	-0.361496	4.29675	16.949	3.83966e-05	0.000409297
ENSGALG00000007960	-0.361151	8.14372	6.45603	0.0110576	0.0417233
ENSGALG00000027287	-0.36036	3.84312	12.1793	0.000483224	0.00337623
ENSGALG00000010304	-0.360324	5.58056	12.803	0.000346071	0.00257046
ENSGALG00000000636	-0.360291	5.07375	7.61367	0.00579273	0.0251665
ENSGALG00000007292	-0.359413	2.04406	6.11912	0.0133727	0.0483084
ENSGALG00000028155	-0.359198	6.22084	12.4627	0.000415158	0.00297708
ENSGALG00000010678	-0.359124	7.01441	22.5261	2.07304e-06	3.35854e-05
ENSGALG00000001424	-0.358206	2.6964	8.09298	0.0044437	0.0204688
ENSGALG00000018874	-0.35791	4.74903	7.17453	0.00739458	0.0305254
ENSGALG00000014701	-0.357495	3.7736	8.78664	0.00303445	0.0152257
ENSGALG00000010982	-0.357481	6.41947	10.6671	0.00109058	0.00656707
ENSGALG00000000054	-0.357409	8.23802	9.84048	0.00170713	0.0095431
ENSGALG00000018370	-0.35716	13.4633	24.4295	7.70783e-07	1.42177e-05
ENSGALG00000012034	-0.356533	6.15771	10.8427	0.000991876	0.00609864
ENSGALG00000009683	-0.356203	5.6577	15.5889	7.87157e-05	0.000745991
ENSGALG00000010395	-0.355939	5.43277	19.3575	1.08393e-05	0.000139161
ENSGALG00000014854	-0.355377	6.61914	15.0025	0.000107368	0.000973383
ENSGALG00000009042	-0.354826	5.13103	6.04383	0.013955	0.0498457
ENSGALG00000021475	-0.353445	7.00953	20.1382	7.2044e-06	9.7189e-05
ENSGALG00000006936	-0.353398	4.62234	7.30172	0.00688888	0.0288462
ENSGALG00000008734	-0.353349	3.35584	9.47265	0.00208558	0.0112529
ENSGALG00000000903	-0.35316	5.88671	10.0251	0.00154419	0.0087602
ENSGALG00000013635	-0.353042	6.06989	12.5611	0.000393851	0.00284931
ENSGALG00000001412	-0.352636	5.6085	7.74151	0.00539657	0.0237931
ENSGALG00000016576	-0.352385	4.9156	13.6027	0.000225862	0.00181044
ENSGALG00000005596	-0.352367	6.21624	29.5715	5.38903e-08	1.39841e-06
ENSGALG00000016015	-0.35143	6.7453	21.854	2.9421e-06	4.48752e-05
ENSGALG00000004509	-0.351302	11.2456	18.7604	1.4821e-05	0.000181709
ENSGALG00000015323	-0.351251	5.34962	6.16692	0.0130161	0.0473482
ENSGALG00000024011	-0.350913	6.58052	6.39623	0.0114363	0.0428615
ENSGALG00000006040	-0.350845	5.64671	21.069	4.43048e-06	6.33932e-05
ENSGALG00000004387	-0.350119	3.69596	9.98228	0.00158054	0.00894154
ENSGALG00000008455	-0.349927	7.46647	8.90475	0.0028443	0.0144732
ENSGALG00000005278	-0.349668	4.84142	6.86263	0.00880171	0.0350352
ENSGALG00000010103	-0.349666	4.41586	12.4878	0.000409622	0.00294255
ENSGALG00000015310	-0.349432	3.58177	6.70933	0.009591	0.0374468
ENSGALG00000026590	-0.349214	4.07889	8.91752	0.00282447	0.0144022
ENSGALG00000009592	-0.348244	6.15832	14.5167	0.000138922	0.00120675
ENSGALG00000021688	-0.347942	2.74007	6.26803	0.0122936	0.045435
ENSGALG00000011619	-0.347651	3.51749	9.64402	0.00189969	0.0103557
ENSGALG00000001163	-0.346321	6.51738	15.6159	7.76002e-05	0.000737353
ENSGALG00000009699	-0.34621	6.82159	17.6936	2.59492e-05	0.000292388
ENSGALG00000014815	-0.34584	5.33563	13.2003	0.000279901	0.00216155
ENSGALG00000002421	-0.345714	4.37303	7.04569	0.00794561	0.0322565
ENSGALG00000006512	-0.345507	11.2455	8.5089	0.00353415	0.0171463
ENSGALG00000008933	-0.345054	4.08458	8.83547	0.00295432	0.0149091
ENSGALG00000000004	-0.345024	7.46157	19.0806	1.25313e-05	0.000156776
ENSGALG00000004055	-0.344572	3.80025	10.3025	0.0013285	0.00775572
ENSGALG00000027666	-0.34343	4.30081	14.7218	0.000124595	0.00110103
ENSGALG00000012564	-0.341848	2.11957	6.10153	0.0135065	0.0487267
ENSGALG00000002326	-0.341833	5.6312	16.5382	4.76797e-05	0.00048646
ENSGALG00000012093	-0.341771	3.27117	10.9947	0.000913717	0.00571272
ENSGALG00000027582	-0.340759	4.74036	10.3809	0.00127327	0.00749041
ENSGALG00000016567	-0.340404	5.0164	7.48515	0.00622097	0.0265949
ENSGALG00000015633	-0.339311	2.91415	6.95553	0.00835606	0.0336742
ENSGALG00000004234	-0.338926	3.67819	9.13885	0.00250238	0.0130628
ENSGALG00000019617	-0.338706	5.17886	22.0937	2.59664e-06	4.05659e-05
ENSGALG00000001678	-0.338658	5.34958	12.3842	0.000432977	0.00308777
ENSGALG00000002763	-0.338444	7.94664	9.10921	0.00254325	0.0132215
ENSGALG00000027854	-0.337314	7.70415	8.48815	0.00357468	0.0172576
ENSGALG00000002529	-0.337287	6.15101	19.58	9.64737e-06	0.000125303
ENSGALG00000004088	-0.337238	6.26358	10.942	0.000940067	0.00584578
ENSGALG00000021717	-0.336787	8.69836	15.5813	7.90338e-05	0.000748073
ENSGALG00000026715	-0.336724	6.36092	25.2342	5.07746e-07	9.85558e-06
ENSGALG00000003043	-0.336594	6.08233	13.9693	0.000185816	0.00153361
ENSGALG00000016824	-0.336393	5.82707	10.1035	0.0014799	0.00846732
ENSGALG00000007012	-0.335341	6.19588	9.60315	0.00194244	0.0105456
ENSGALG00000027517	-0.334672	4.69743	10.9274	0.000947542	0.00587261
ENSGALG00000001618	-0.3336	6.67554	15.0923	0.000102381	0.000934395
ENSGALG00000001826	-0.333417	6.79721	16.1708	5.78795e-05	0.000573086
ENSGALG00000007527	-0.333305	4.68116	19.0891	1.24756e-05	0.000156398
ENSGALG00000026778	-0.333225	6.0686	15.9472	6.51336e-05	0.000636677
ENSGALG00000026970	-0.332094	6.88098	6.80431	0.00909382	0.0358947
ENSGALG00000015240	-0.331935	5.68525	20.2571	6.77024e-06	9.20331e-05
ENSGALG00000016996	-0.331659	8.29748	6.69407	0.00967339	0.0376631
ENSGALG00000014096	-0.331333	5.91632	11.9805	0.000537588	0.00369701
ENSGALG00000004626	-0.331195	8.84764	18.5197	1.68158e-05	0.000202717
ENSGALG00000005057	-0.331072	7.65899	9.65985	0.00188339	0.01028
ENSGALG00000024077	-0.33025	6.33815	7.98474	0.00471732	0.0214389
ENSGALG00000002420	-0.32957	4.60829	6.6386	0.00997925	0.0384116
ENSGALG00000006632	-0.328477	4.29982	8.99238	0.00271108	0.0139635
ENSGALG00000002232	-0.327825	8.00497	17.9766	2.23634e-05	0.000258403
ENSGALG00000006947	-0.327442	9.24502	12.5394	0.000398458	0.00287754
ENSGALG00000026349	-0.327416	7.21832	7.27659	0.00698591	0.0291528
ENSGALG00000007877	-0.327371	4.30329	8.66122	0.00325053	0.0161119
ENSGALG00000011857	-0.327212	6.7261	29.6176	5.26237e-08	1.37135e-06
ENSGALG00000004907	-0.326969	3.14942	6.69274	0.00968063	0.0376766
ENSGALG00000004728	-0.326776	5.48265	8.78492	0.00303731	0.0152338
ENSGALG00000026302	-0.326711	7.56452	18.5275	1.67472e-05	0.000202088
ENSGALG00000001350	-0.326035	5.10321	14.8126	0.000118737	0.00105843
ENSGALG00000005128	-0.32575	3.6115	8.68328	0.00321142	0.0159439
ENSGALG00000023786	-0.324484	4.71532	7.08831	0.00775885	0.0316557
ENSGALG00000005763	-0.323911	8.51786	16.4562	4.97871e-05	0.000504378
ENSGALG00000020729	-0.323531	4.81192	13.1641	0.000285358	0.00218948
ENSGALG00000000091	-0.322859	7.22788	10.1019	0.00148119	0.00846732
ENSGALG00000005309	-0.322815	5.85701	9.45492	0.00210584	0.0113473
ENSGALG00000014940	-0.322677	4.26847	8.96216	0.00275628	0.014131
ENSGALG00000026463	-0.322674	3.00339	6.22071	0.0126265	0.0462605
ENSGALG00000028520	-0.322358	8.40663	7.21647	0.00722378	0.0299921
ENSGALG00000015721	-0.32232	4.94692	11.7124	0.000620865	0.00415539
ENSGALG00000006445	-0.321591	4.78638	15.41	8.65274e-05	0.000809616
ENSGALG00000015775	-0.320299	4.90147	19.5401	9.85117e-06	0.000127545
ENSGALG00000016320	-0.320096	8.06639	8.75766	0.00308304	0.0154001
ENSGALG00000026872	-0.319949	3.77716	8.06749	0.00450665	0.0207042
ENSGALG00000018373	-0.319554	15.2448	23.2583	1.41635e-06	2.40603e-05
ENSGALG00000028565	-0.318411	6.11561	9.14851	0.0024892	0.0130067
ENSGALG00000006301	-0.318091	2.77432	6.1605	0.0130634	0.0474921
ENSGALG00000023562	-0.318022	4.13639	10.7875	0.0010219	0.00623318
ENSGALG00000008098	-0.317215	4.1412	11.2602	0.000791848	0.00506982
ENSGALG00000019438	-0.317178	4.58982	12.9024	0.000328153	0.00245823
ENSGALG00000003893	-0.316828	6.73419	14.8427	0.000116862	0.00104431
ENSGALG00000005080	-0.316724	5.08302	20.594	5.67741e-06	7.86617e-05
ENSGALG00000009031	-0.315674	6.86738	20.3211	6.54762e-06	8.95036e-05
ENSGALG00000015984	-0.315518	6.04741	21.3298	3.86669e-06	5.65594e-05
ENSGALG00000007889	-0.315021	4.30968	14.4562	0.000143454	0.00123952
ENSGALG00000003630	-0.314891	6.61923	12.39	0.000431635	0.0030808
ENSGALG00000008475	-0.314464	5.63709	8.568	0.00342122	0.0167692
ENSGALG00000002894	-0.314219	5.93656	9.21624	0.00239877	0.0126475
ENSGALG00000011361	-0.314198	4.49657	10.5436	0.00116594	0.00693222
ENSGALG00000026516	-0.313272	4.9569	7.32364	0.00680535	0.0285745
ENSGALG00000013254	-0.313199	4.86286	6.86718	0.00877933	0.0349688
ENSGALG00000001971	-0.312943	5.60208	9.18891	0.00243486	0.0127992
ENSGALG00000006755	-0.312924	4.26687	11.1056	0.000860697	0.00544234
ENSGALG00000004493	-0.312907	6.84027	24.5138	7.37795e-07	1.36314e-05
ENSGALG00000001944	-0.311771	5.16944	14.6959	0.00012632	0.00111307
ENSGALG00000011239	-0.310635	4.39285	10.2149	0.00139312	0.00805651
ENSGALG00000016316	-0.310244	6.54939	9.94549	0.00161244	0.00909681
ENSGALG00000011707	-0.309849	5.09434	8.05535	0.00453695	0.0208122
ENSGALG00000011184	-0.3097	6.75948	20.464	6.07629e-06	8.36206e-05
ENSGALG00000009222	-0.309556	5.67645	13.5126	0.000236973	0.00188567
ENSGALG00000014359	-0.309259	4.02288	6.9038	0.00860129	0.0343694
ENSGALG00000012072	-0.309194	5.1459	10.8578	0.000983829	0.00606439
ENSGALG00000015868	-0.308253	7.50072	7.80906	0.00519851	0.023086
ENSGALG00000018360	-0.308124	13.2005	12.4372	0.000420858	0.00301442
ENSGALG00000014378	-0.307817	5.44295	13.3954	0.000252247	0.00197792
ENSGALG00000005089	-0.306536	2.92282	6.93291	0.0084624	0.0339717
ENSGALG00000006532	-0.306489	5.48796	11.1976	0.000819037	0.00521662
ENSGALG00000019420	-0.306219	4.23383	9.33633	0.00224655	0.0119863
ENSGALG00000008368	-0.305332	4.15561	10.0418	0.00153026	0.00870131
ENSGALG00000011045	-0.305233	4.02679	6.55756	0.0104439	0.0398124
ENSGALG00000012561	-0.304457	6.77744	17.8484	2.39224e-05	0.000273322
ENSGALG00000020092	-0.304303	5.58465	14.1033	0.000173037	0.00144765
ENSGALG00000007592	-0.303202	4.5014	8.5097	0.00353258	0.0171463
ENSGALG00000012988	-0.302248	6.15024	6.91565	0.00854446	0.0342394
ENSGALG00000001184	-0.302216	6.05126	9.93623	0.00162057	0.00913848
ENSGALG00000010979	-0.301957	4.3235	12.4125	0.000426481	0.00305292
ENSGALG00000009505	-0.301838	5.68083	11.3075	0.00077194	0.00497355
ENSGALG00000009380	-0.301604	5.4397	9.81803	0.00172809	0.00964533
ENSGALG00000016929	-0.301281	3.36771	7.59719	0.00584593	0.0253634
ENSGALG00000004187	-0.301	5.48984	16.2898	5.43551e-05	0.000543019
ENSGALG00000009978	-0.300756	4.36274	7.85996	0.00505414	0.0226585
ENSGALG00000016512	-0.300424	5.6996	9.15534	0.00247993	0.0129775
ENSGALG00000027698	-0.299971	6.03077	15.2206	9.56555e-05	0.000882221
ENSGALG00000001489	-0.299805	6.70593	14.6173	0.000131703	0.00115386
ENSGALG00000009303	-0.299597	7.64021	8.29843	0.00396794	0.0186969
ENSGALG00000010804	-0.298679	6.15793	13.8355	0.000199528	0.00162705
ENSGALG00000000156	-0.298514	8.22291	19.5649	9.72398e-06	0.000126165
ENSGALG00000012688	-0.298426	4.0283	6.29741	0.0120914	0.0448268
ENSGALG00000011372	-0.298366	2.88254	6.24489	0.0124552	0.0458139
ENSGALG00000028227	-0.298251	6.93513	24.9846	5.77907e-07	1.10081e-05
ENSGALG00000007742	-0.298138	6.07966	18.566	1.6412e-05	0.000198434
ENSGALG00000006805	-0.298093	7.39081	6.20229	0.0127585	0.0465909
ENSGALG00000002882	-0.297836	5.10425	9.75032	0.00179292	0.00992302
ENSGALG00000010284	-0.297177	7.0907	21.936	2.81889e-06	4.32654e-05
ENSGALG00000000386	-0.296777	9.21811	6.70732	0.00960177	0.0374769
ENSGALG00000010809	-0.296624	7.28143	14.2993	0.000155919	0.00132802
ENSGALG00000011770	-0.296331	5.81713	6.70237	0.00962846	0.0375452
ENSGALG00000010526	-0.295838	8.04997	24.3127	8.18958e-07	1.49265e-05
ENSGALG00000015656	-0.295288	6.308	6.42731	0.0112378	0.042299
ENSGALG00000016716	-0.295176	5.04038	6.99445	0.00817628	0.0330505
ENSGALG00000007676	-0.295136	3.06385	6.50611	0.0107504	0.0407904
ENSGALG00000012186	-0.295014	5.94299	18.3617	1.82696e-05	0.000216408
ENSGALG00000008959	-0.294888	3.5077	6.51687	0.0106856	0.0405694
ENSGALG00000001606	-0.294522	5.49301	12.6298	0.000379639	0.00276446
ENSGALG00000006156	-0.293662	7.38323	8.43801	0.00367457	0.0176426
ENSGALG00000008059	-0.293417	5.69118	15.2332	9.50196e-05	0.000877016
ENSGALG00000017022	-0.293167	4.54854	13.1967	0.000280439	0.00216435
ENSGALG00000016718	-0.29296	5.21867	8.29015	0.00398608	0.0187558
ENSGALG00000017048	-0.292921	4.65207	8.82576	0.00297007	0.014973
ENSGALG00000013182	-0.29281	5.28175	10.4371	0.00123506	0.00729718
ENSGALG00000012127	-0.292688	4.3944	13.3272	0.000261591	0.00203616
ENSGALG00000009704	-0.291914	5.08919	8.46402	0.00362241	0.0174674
ENSGALG00000005693	-0.291885	5.23256	7.28241	0.0069633	0.0290783
ENSGALG00000005254	-0.291499	5.62283	11.2322	0.000803915	0.00513098
ENSGALG00000006558	-0.291098	5.28645	9.68301	0.0018598	0.0101873
ENSGALG00000018378	-0.291065	12.041	9.77652	0.00176755	0.00983148
ENSGALG00000005850	-0.291013	7.74041	15.2504	9.4159e-05	0.000870385
ENSGALG00000005924	-0.290313	8.09188	6.94321	0.0084138	0.0338182
ENSGALG00000009494	-0.289973	4.51376	9.20435	0.00241441	0.0127136
ENSGALG00000018368	-0.289645	13.0055	11.3721	0.00074556	0.00483154
ENSGALG00000015327	-0.289513	3.27423	7.18654	0.00734525	0.0303729
ENSGALG00000008269	-0.289158	5.75575	13.8302	0.000200094	0.00163057
ENSGALG00000003913	-0.288407	4.65912	12.1719	0.000485155	0.00338586
ENSGALG00000016036	-0.288323	7.35282	8.65455	0.00326246	0.0161579
ENSGALG00000016278	-0.288142	2.89769	7.18231	0.00736257	0.0304343
ENSGALG00000009452	-0.28807	5.99046	6.65991	0.00986058	0.0381467
ENSGALG00000008123	-0.287802	5.23332	10.3389	0.00130254	0.00762958
ENSGALG00000005884	-0.286806	6.09884	7.29525	0.00691371	0.0289303
ENSGALG00000028853	-0.286301	5.49565	10.6325	0.00111119	0.00665516
ENSGALG00000015416	-0.286253	7.02374	10.9044	0.000959337	0.00592834
ENSGALG00000015286	-0.286094	9.59841	6.61049	0.010138	0.0388313
ENSGALG00000009044	-0.285737	6.28534	8.50032	0.00355084	0.01719
ENSGALG00000003675	-0.285352	3.59141	8.0341	0.00459049	0.0209949
ENSGALG00000008174	-0.284266	2.98377	6.80444	0.00909312	0.0358947
ENSGALG00000029074	-0.283384	5.44172	11.8759	0.000568647	0.00387148
ENSGALG00000015992	-0.283372	5.18355	14.2252	0.000162181	0.00137076
ENSGALG00000026591	-0.282984	6.63254	13.4848	0.000240509	0.00190417
ENSGALG00000006305	-0.282763	5.2093	12.9158	0.000325826	0.00244379
ENSGALG00000005290	-0.282699	3.85599	7.46765	0.00628173	0.0268079
ENSGALG00000001352	-0.282657	4.03431	7.41286	0.00647591	0.0274263
ENSGALG00000002417	-0.282108	7.82859	13.3823	0.00025401	0.0019892
ENSGALG00000010052	-0.281226	4.65226	10.5944	0.00113428	0.00677509
ENSGALG00000023142	-0.281095	7.53386	7.71526	0.00547559	0.0240721
ENSGALG00000015275	-0.280975	4.94263	7.28457	0.00695495	0.0290731
ENSGALG00000013879	-0.280818	6.2622	14.0518	0.000177839	0.00147573
ENSGALG00000009312	-0.280563	5.20159	8.07639	0.00448458	0.020626
ENSGALG00000002588	-0.280242	5.50096	10.3166	0.00131839	0.00770401
ENSGALG00000003891	-0.280136	3.71292	9.4929	0.00206269	0.0111392
ENSGALG00000011000	-0.279891	5.87901	7.70012	0.00552172	0.024227
ENSGALG00000014383	-0.279836	8.741	6.76608	0.00929066	0.0364835
ENSGALG00000016890	-0.278514	5.80834	10.034	0.0015368	0.00872635
ENSGALG00000025773	-0.278509	3.44773	6.77298	0.00925484	0.0364246
ENSGALG00000027561	-0.277705	6.97405	10.846	0.000990096	0.00609076
ENSGALG00000004429	-0.277513	6.17591	6.64895	0.0099214	0.0382611
ENSGALG00000025712	-0.277452	4.18239	6.54195	0.010536	0.040101
ENSGALG00000005517	-0.277372	6.57948	10.3766	0.00127624	0.00750426
ENSGALG00000008975	-0.277194	5.48387	8.60608	0.00335043	0.0164803
ENSGALG00000015891	-0.276839	5.04792	10.6752	0.00108581	0.00654158
ENSGALG00000014565	-0.276329	7.2725	6.76779	0.0092818	0.0364604
ENSGALG00000009421	-0.275688	8.27115	10.2579	0.00136099	0.00790771
ENSGALG00000017244	-0.273967	5.02977	7.09417	0.0077335	0.0315733
ENSGALG00000002372	-0.273961	4.71203	12.3481	0.000441441	0.00313236
ENSGALG00000004503	-0.273523	5.1907	6.48287	0.0108919	0.0412378
ENSGALG00000003333	-0.272826	4.45164	7.46237	0.00630019	0.0268586
ENSGALG00000011015	-0.272499	4.48787	8.99459	0.0027078	0.0139525
ENSGALG00000007919	-0.272491	5.62818	12.4096	0.000427132	0.00305579
ENSGALG00000002805	-0.272398	7.05906	8.5173	0.00351786	0.0170844
ENSGALG00000018361	-0.272162	12.7129	11.2356	0.000802414	0.00512674
ENSGALG00000013967	-0.272117	4.63307	8.50515	0.00354144	0.0171648
ENSGALG00000001807	-0.271967	6.02077	11.5886	0.00066357	0.00439319
ENSGALG00000018364	-0.271823	12.4276	9.80916	0.00173645	0.00967608
ENSGALG00000000853	-0.271464	5.89032	11.5313	0.000684354	0.00450159
ENSGALG00000003086	-0.270803	6.69402	16.6254	4.55369e-05	0.000468292
ENSGALG00000001051	-0.270772	6.14765	9.81552	0.00173045	0.00965145
ENSGALG00000009317	-0.270363	3.59828	7.33446	0.0067645	0.0284323
ENSGALG00000008785	-0.270033	5.94984	20.5987	5.66357e-06	7.86176e-05
ENSGALG00000006714	-0.269766	5.39049	7.55435	0.00598653	0.0258572
ENSGALG00000007287	-0.269537	6.96851	12.8819	0.000331783	0.00248088
ENSGALG00000024485	-0.269523	5.71578	8.57758	0.00340327	0.0167
ENSGALG00000011339	-0.269444	7.86247	7.56514	0.00595079	0.0257454
ENSGALG00000007652	-0.269341	6.213	10.6649	0.00109188	0.0065717
ENSGALG00000010680	-0.269019	4.57422	6.94698	0.00839609	0.0337718
ENSGALG00000010671	-0.26888	8.83285	19.1578	1.20347e-05	0.000151336
ENSGALG00000010221	-0.268808	6.05548	7.79344	0.00524364	0.0231936
ENSGALG00000006207	-0.268658	7.83201	15.312	9.11359e-05	0.000847143
ENSGALG00000027632	-0.268419	3.95216	7.22119	0.00720479	0.0299336
ENSGALG00000012607	-0.268193	5.17406	8.63713	0.00329379	0.0162671
ENSGALG00000003764	-0.268143	5.60359	15.2601	9.36733e-05	0.000867203
ENSGALG00000022850	-0.268134	6.40735	9.42496	0.00214052	0.0114937
ENSGALG00000005280	-0.268111	6.38916	8.76737	0.00306667	0.0153343
ENSGALG00000002070	-0.267439	6.65552	15.6184	7.74971e-05	0.000736945
ENSGALG00000000817	-0.267265	5.3283	9.76475	0.0017789	0.0098722
ENSGALG00000005010	-0.267142	4.27226	10.493	0.00119827	0.00710629
ENSGALG00000012642	-0.267026	5.43637	9.00555	0.00269161	0.0138983
ENSGALG00000026852	-0.266587	9.44025	8.04065	0.00457391	0.0209269
ENSGALG00000016467	-0.266517	4.40694	7.62497	0.00575656	0.0250644
ENSGALG00000026450	-0.266503	6.83303	7.44563	0.00635906	0.0270719
ENSGALG00000003326	-0.265976	4.31396	7.85286	0.00507402	0.0227061
ENSGALG00000006047	-0.264506	6.51565	12.3352	0.000444494	0.00314874
ENSGALG00000015348	-0.264234	3.90177	6.30049	0.0120705	0.0447726
ENSGALG00000023691	-0.26402	4.72645	7.1681	0.00742115	0.0305733
ENSGALG00000003703	-0.26362	4.93842	8.49959	0.00355226	0.0171901
ENSGALG00000009738	-0.263145	5.58687	6.78961	0.00916901	0.0361449
ENSGALG00000019741	-0.263001	3.33039	6.6849	0.0097233	0.0378307
ENSGALG00000007564	-0.262991	4.27469	8.83133	0.00296102	0.0149368
ENSGALG00000001651	-0.262962	3.71505	6.38533	0.0115067	0.0430202
ENSGALG00000015770	-0.262738	8.91961	13.4795	0.000241186	0.00190672
ENSGALG00000009526	-0.262165	4.76751	11.6926	0.000627504	0.00419523
ENSGALG00000004871	-0.261002	8.98689	12.9997	0.000311549	0.00234677
ENSGALG00000021719	-0.260753	8.68067	10.146	0.00144616	0.00830408
ENSGALG00000011149	-0.260654	3.34791	6.34415	0.0117769	0.0438526
ENSGALG00000027639	-0.2606	6.2297	6.40779	0.0113621	0.0426357
ENSGALG00000002587	-0.260438	5.55201	8.11005	0.00440204	0.0202998
ENSGALG00000029145	-0.260374	5.32898	15.0286	0.000105895	0.000961451
ENSGALG00000026165	-0.260031	4.55402	6.51408	0.0107023	0.0406205
ENSGALG00000011392	-0.259648	5.84454	8.73236	0.00312612	0.0155582
ENSGALG00000008092	-0.259073	4.91856	8.77076	0.00306098	0.0153328
ENSGALG00000004867	-0.258784	6.75093	15.4029	8.68545e-05	0.000812057
ENSGALG00000006256	-0.258509	5.83353	6.34136	0.0117955	0.0438988
ENSGALG00000006427	-0.258336	6.35638	7.12179	0.00761526	0.031205
ENSGALG00000007695	-0.257971	5.13675	6.59551	0.0102236	0.0390821
ENSGALG00000007260	-0.257881	4.97171	7.43076	0.00641184	0.0272414
ENSGALG00000010647	-0.257761	5.34004	10.3566	0.00129013	0.00756412
ENSGALG00000002044	-0.256779	5.14766	11.0433	0.000890067	0.00558493
ENSGALG00000013981	-0.256712	5.57243	9.87626	0.00167425	0.00939064
ENSGALG00000005135	-0.256545	7.1438	9.26266	0.00233874	0.0123725
ENSGALG00000011921	-0.256205	5.50266	8.75082	0.00309464	0.0154517
ENSGALG00000007585	-0.255876	4.97772	9.2665	0.00233383	0.0123637
ENSGALG00000015972	-0.255363	6.94311	13.1892	0.000281567	0.00217168
ENSGALG00000012337	-0.255029	3.97269	6.6405	0.00996859	0.0383827
ENSGALG00000003526	-0.254576	6.17438	14.2724	0.000158166	0.00134249
ENSGALG00000023757	-0.254575	5.8005	9.11817	0.00253083	0.0131793
ENSGALG00000028846	-0.254563	6.66398	12.2733	0.000459492	0.00323
ENSGALG00000015747	-0.254196	5.31793	8.07699	0.00448309	0.020626
ENSGALG00000014335	-0.253792	6.5785	13.4786	0.000241298	0.00190672
ENSGALG00000000307	-0.253026	5.64297	8.53752	0.00347899	0.0169822
ENSGALG00000025804	-0.252575	8.83597	6.07906	0.0136794	0.0491478
ENSGALG00000014379	-0.252203	5.59033	7.1704	0.00741162	0.0305648
ENSGALG00000018367	-0.252091	13.7705	6.94608	0.0084003	0.0337777
ENSGALG00000027334	-0.25145	6.41006	16.7793	4.19897e-05	0.00043844
ENSGALG00000009900	-0.251325	5.72759	7.98564	0.00471499	0.0214362
ENSGALG00000019171	-0.251021	7.09951	18.8677	1.40108e-05	0.00017264
ENSGALG00000022662	-0.250875	3.90648	7.3757	0.00661111	0.0279313
ENSGALG00000004571	-0.249987	7.16975	14.5075	0.000139601	0.00121179
ENSGALG00000012241	-0.248992	5.6592	6.67508	0.009777	0.0379793
ENSGALG00000000982	-0.248971	5.32424	8.04569	0.00456121	0.0209
ENSGALG00000013573	-0.248628	5.61478	7.55416	0.00598718	0.0258572
ENSGALG00000002880	-0.247977	6.92109	16.8243	4.10042e-05	0.00043072
ENSGALG00000004881	-0.247462	7.29213	12.1033	0.000503337	0.00349482
ENSGALG00000011620	-0.247285	6.34448	7.22965	0.00717092	0.029803
ENSGALG00000005492	-0.247123	8.59056	7.84313	0.00510142	0.0227788
ENSGALG00000011215	-0.246803	4.74628	9.7235	0.00181927	0.0100087
ENSGALG00000011435	-0.24655	4.16345	6.75999	0.00932243	0.0365256
ENSGALG00000001551	-0.246503	7.87747	10.6446	0.0011039	0.00662126
ENSGALG00000015637	-0.246196	9.13899	12.3977	0.00042986	0.00307096
ENSGALG00000012232	-0.24556	4.72776	6.20067	0.0127702	0.046606
ENSGALG00000015115	-0.245328	7.06826	8.0641	0.00451508	0.0207352
ENSGALG00000024479	-0.245322	5.89305	15.7146	7.3652e-05	0.000707521
ENSGALG00000006253	-0.245137	5.37237	8.19026	0.00421159	0.0195824
ENSGALG00000012885	-0.244652	4.2883	6.14666	0.0131661	0.0477943
ENSGALG00000007145	-0.244439	9.17279	11.9014	0.000560924	0.00382528
ENSGALG00000015693	-0.244281	5.23294	11.1448	0.000842671	0.00534839
ENSGALG00000006771	-0.243407	8.83765	13.3783	0.000254548	0.00199214
ENSGALG00000004851	-0.243382	6.40719	10.7529	0.00104114	0.006339
ENSGALG00000003339	-0.243247	6.70485	6.89552	0.00864118	0.0345084
ENSGALG00000017084	-0.24314	6.54078	8.18435	0.00422533	0.0196208
ENSGALG00000000541	-0.242896	7.49252	11.6815	0.000631239	0.0042179
ENSGALG00000003757	-0.242855	6.33002	6.83332	0.0089473	0.0355109
ENSGALG00000009381	-0.242167	7.23422	8.76696	0.00306737	0.0153343
ENSGALG00000004372	-0.242006	5.50489	9.77245	0.00177147	0.00984313
ENSGALG00000004793	-0.24164	6.43512	8.39626	0.00375993	0.0179679
ENSGALG00000027191	-0.241424	5.04406	7.34409	0.00672838	0.0283183
ENSGALG00000003169	-0.241255	5.06402	12.2354	0.000468902	0.00328366
ENSGALG00000004416	-0.24109	6.13748	8.30204	0.00396005	0.0186692
ENSGALG00000002542	-0.240877	4.72197	8.43702	0.00367657	0.0176453
ENSGALG00000005782	-0.240707	7.53491	9.63132	0.00191287	0.0104174
ENSGALG00000018595	-0.240673	5.17279	6.69395	0.00967407	0.0376631
ENSGALG00000005338	-0.240302	7.1619	13.6643	0.000218576	0.00176126
ENSGALG00000007973	-0.240005	4.15022	7.6946	0.00553864	0.0242623
ENSGALG00000004486	-0.239809	6.25991	9.70976	0.00183292	0.0100536
ENSGALG00000014036	-0.239602	5.25944	6.65582	0.00988324	0.0381982
ENSGALG00000007699	-0.239453	8.50063	11.5259	0.000686328	0.00450732
ENSGALG00000015782	-0.239072	4.54145	7.76964	0.00531316	0.0234645
ENSGALG00000015070	-0.238964	4.83453	7.99548	0.00468943	0.0213359
ENSGALG00000006760	-0.238621	5.86517	7.87642	0.00500834	0.0225467
ENSGALG00000012350	-0.238554	4.96933	7.50554	0.00615094	0.026368
ENSGALG00000001492	-0.238546	8.86521	9.44507	0.00211717	0.0113883
ENSGALG00000007992	-0.237955	7.45641	14.0215	0.00018073	0.00149667
ENSGALG00000027933	-0.237902	5.3614	6.6569	0.00987727	0.0381893
ENSGALG00000010651	-0.237716	4.9318	7.39028	0.00655772	0.027744
ENSGALG00000014890	-0.237677	4.97951	8.37929	0.00379522	0.0180941
ENSGALG00000002399	-0.237463	4.87152	6.60737	0.0101557	0.0388832
ENSGALG00000005478	-0.236665	5.66611	6.24425	0.0124597	0.0458139
ENSGALG00000014790	-0.236664	4.47648	7.84404	0.00509886	0.0227757
ENSGALG00000021213	-0.236124	5.54297	9.19322	0.00242913	0.0127746
ENSGALG00000012455	-0.235386	7.09828	7.09926	0.00771157	0.0314943
ENSGALG00000002094	-0.235361	5.61531	12.1487	0.000491225	0.00342627
ENSGALG00000011651	-0.235045	7.58658	12.7656	0.000353057	0.002616
ENSGALG00000005302	-0.234393	4.96202	6.65182	0.00990549	0.0382345
ENSGALG00000007903	-0.234381	4.90529	12.5569	0.000394751	0.00285245
ENSGALG00000007549	-0.234229	7.09747	13.1806	0.000282861	0.00217764
ENSGALG00000008609	-0.233889	7.67642	6.46871	0.010979	0.0414905
ENSGALG00000008957	-0.23355	5.38658	9.87393	0.00167637	0.00939688
ENSGALG00000011951	-0.23337	9.35126	8.96752	0.00274821	0.0141066
ENSGALG00000016175	-0.233351	6.90438	6.73876	0.00943402	0.0369163
ENSGALG00000027155	-0.233216	5.61881	15.4608	8.42353e-05	0.000791192
ENSGALG00000004983	-0.232804	5.54311	7.48286	0.00622892	0.0266196
ENSGALG00000010167	-0.232684	7.42122	8.5203	0.00351207	0.0170698
ENSGALG00000013569	-0.231603	7.35329	6.73731	0.00944171	0.0369228
ENSGALG00000010419	-0.231577	5.74379	10.3202	0.00131585	0.00769283
ENSGALG00000027838	-0.231269	6.22221	6.6327	0.0100123	0.0384785
ENSGALG00000010186	-0.230668	8.58095	6.62743	0.010042	0.0385805
ENSGALG00000012280	-0.230424	6.0465	8.16198	0.00427776	0.0198312
ENSGALG00000010073	-0.230223	8.59624	11.4018	0.000733735	0.00477006
ENSGALG00000013738	-0.229844	6.40714	14.2242	0.000162268	0.00137076
ENSGALG00000002310	-0.2289	7.03177	12.1307	0.000495982	0.00345159
ENSGALG00000000196	-0.228844	7.25669	8.20846	0.00416955	0.0194178
ENSGALG00000015485	-0.228275	5.49834	7.71117	0.00548802	0.0241095
ENSGALG00000020003	-0.22792	4.88657	7.07329	0.00782417	0.0318479
ENSGALG00000024076	-0.227744	4.44684	9.29365	0.00229949	0.0122166
ENSGALG00000004263	-0.22747	7.51689	14.7109	0.000125322	0.00110587
ENSGALG00000007131	-0.227366	6.53563	11.2707	0.00078739	0.00504919
ENSGALG00000004431	-0.227288	7.04897	9.26866	0.00233108	0.0123544
ENSGALG00000007169	-0.227159	5.70589	7.8711	0.0050231	0.0225689
ENSGALG00000001682	-0.226777	6.10856	6.1203	0.0133638	0.0483084
ENSGALG00000000033	-0.226507	5.95156	10.3627	0.00128586	0.00754633
ENSGALG00000015603	-0.226062	4.58342	8.82126	0.00297741	0.0149886
ENSGALG00000012731	-0.224817	3.76639	6.04638	0.0139348	0.0498253
ENSGALG00000006463	-0.224281	5.55846	9.2275	0.00238407	0.0125808
ENSGALG00000003307	-0.223688	8.73328	11.762	0.000604529	0.00406604
ENSGALG00000015405	-0.223636	5.58096	6.06539	0.0137856	0.0494426
ENSGALG00000015901	-0.223405	6.11933	10.3291	0.00130952	0.00766683
ENSGALG00000011505	-0.223327	7.04513	10.4589	0.00122058	0.00722204
ENSGALG00000009829	-0.222884	8.26655	8.98078	0.00272834	0.0140288
ENSGALG00000028872	-0.222816	9.95838	8.74742	0.0031004	0.0154553
ENSGALG00000016373	-0.222518	4.95815	6.97155	0.00828158	0.033421
ENSGALG00000012225	-0.222068	9.44886	11.8618	0.000572959	0.00389434
ENSGALG00000008171	-0.22063	5.74424	9.19852	0.00242211	0.0127486
ENSGALG00000010317	-0.220353	4.79614	6.82289	0.00899967	0.0356379
ENSGALG00000005070	-0.220015	7.08776	8.63967	0.00328921	0.0162576
ENSGALG00000003505	-0.219972	5.18705	8.76723	0.0030669	0.0153343
ENSGALG00000013950	-0.219582	5.12448	11.0206	0.000901032	0.00564782
ENSGALG00000014155	-0.21956	8.27522	6.99536	0.00817211	0.0330505
ENSGALG00000007707	-0.219441	6.37311	7.94238	0.00482904	0.0218816
ENSGALG00000003128	-0.219416	6.18451	7.38786	0.00656656	0.0277718
ENSGALG00000028167	-0.219112	6.41221	8.82411	0.00297276	0.0149758
ENSGALG00000009410	-0.219052	6.03954	7.91812	0.00489422	0.0221197
ENSGALG00000002057	-0.218714	5.47502	8.42948	0.00369187	0.0177077
ENSGALG00000016925	-0.218586	7.52217	6.04618	0.0139364	0.0498253
ENSGALG00000026978	-0.218407	7.75529	7.31434	0.00684065	0.0287031
ENSGALG00000007241	-0.218282	5.54292	10.7422	0.00104722	0.0063686
ENSGALG00000016392	-0.217793	8.73679	10.018	0.00155018	0.008786
ENSGALG00000000657	-0.216036	6.08523	11.7695	0.000602087	0.00405408
ENSGALG00000001465	-0.215569	7.30948	6.04651	0.0139338	0.0498253
ENSGALG00000002598	-0.215482	5.29613	6.21933	0.0126363	0.046269
ENSGALG00000010813	-0.214561	6.06923	7.56378	0.00595531	0.0257559
ENSGALG00000006277	-0.214287	5.14409	6.99752	0.00816228	0.0330266
ENSGALG00000010485	-0.21309	5.21377	10.6554	0.00109752	0.00658945
ENSGALG00000015663	-0.212785	5.59231	8.21973	0.00414373	0.0193629
ENSGALG00000002832	-0.212289	5.00506	6.12521	0.0133268	0.0482062
ENSGALG00000026102	-0.212281	7.10882	9.40303	0.00216627	0.0116116
ENSGALG00000014309	-0.212006	8.62063	6.76217	0.00931107	0.0365109
ENSGALG00000001023	-0.211226	5.46617	7.49432	0.0061894	0.0264692
ENSGALG00000005922	-0.211092	9.75312	9.16103	0.00247223	0.0129456
ENSGALG00000001158	-0.210866	4.57065	6.63457	0.0100018	0.0384624
ENSGALG00000010560	-0.210628	5.09273	9.11583	0.00253408	0.0131903
ENSGALG00000014852	-0.209704	7.02835	6.81629	0.00903301	0.0357583
ENSGALG00000000907	-0.209557	8.87516	9.15393	0.00248184	0.0129793
ENSGALG00000015791	-0.209272	5.71987	7.97063	0.00475424	0.0215746
ENSGALG00000012172	-0.209158	9.94881	8.77012	0.00306205	0.0153328
ENSGALG00000015038	-0.209064	4.47025	6.30122	0.0120655	0.0447724
ENSGALG00000004618	-0.208268	6.84234	7.9496	0.0048098	0.0218106
ENSGALG00000002709	-0.208137	7.10127	6.14121	0.0132067	0.0478707
ENSGALG00000003031	-0.207986	5.20409	7.1878	0.0073401	0.0303619
ENSGALG00000011523	-0.207782	8.17782	10.869	0.000977853	0.00603058
ENSGALG00000015338	-0.207699	4.89837	7.1632	0.00744141	0.0306464
ENSGALG00000007822	-0.206864	4.39445	6.42332	0.0112631	0.0423812
ENSGALG00000011497	-0.206764	5.43785	7.14579	0.00751402	0.0308521
ENSGALG00000010124	-0.206098	9.60956	7.85717	0.00506196	0.0226853
ENSGALG00000014931	-0.205565	4.41975	7.47211	0.00626622	0.026751
ENSGALG00000021676	-0.204848	7.17527	9.66333	0.00187983	0.0102695
ENSGALG00000022950	-0.204342	5.33461	6.61862	0.0100918	0.0387232
ENSGALG00000006101	-0.203099	5.66078	8.85949	0.00291569	0.0147812
ENSGALG00000001942	-0.202185	4.4684	6.39985	0.011413	0.0427875
ENSGALG00000003966	-0.202184	8.60404	7.88403	0.00498732	0.0224667
ENSGALG00000002739	-0.200982	7.26471	6.89432	0.00864698	0.0345203
ENSGALG00000012202	-0.200978	5.51315	7.42227	0.00644214	0.0273116
ENSGALG00000002262	-0.200697	7.49051	9.41255	0.00215505	0.0115666
ENSGALG00000015617	-0.199988	7.55803	6.20931	0.012708	0.0464621
ENSGALG00000028517	-0.199236	8.41781	6.246	0.0124474	0.04581
ENSGALG00000002967	-0.199021	4.91949	6.4658	0.010997	0.0415329
ENSGALG00000014920	-0.197691	6.30774	8.93102	0.00280368	0.0143286
ENSGALG00000010517	-0.197395	6.63571	7.95235	0.0048025	0.0217856
ENSGALG00000010363	-0.196703	6.77006	8.907	0.00284079	0.0144614
ENSGALG00000005935	-0.19664	6.4641	6.08937	0.0135997	0.0489622
ENSGALG00000004767	-0.196396	5.27579	6.12324	0.0133416	0.0482457
ENSGALG00000005945	-0.195769	8.69983	6.47185	0.0109597	0.0414558
ENSGALG00000008218	-0.19561	5.26463	8.34314	0.00387147	0.0183576
ENSGALG00000027578	-0.195558	6.33723	7.66308	0.00563622	0.0246193
ENSGALG00000003249	-0.194583	4.87287	6.97616	0.00826027	0.033346
ENSGALG00000008625	-0.193712	6.87623	7.15313	0.00748331	0.0307466
ENSGALG00000016497	-0.192326	6.70413	10.39	0.00126698	0.00746187
ENSGALG00000028935	-0.191928	5.0594	8.53671	0.00348054	0.0169822
ENSGALG00000016872	-0.191918	5.49322	7.47756	0.00624728	0.0266795
ENSGALG00000010622	-0.191354	6.12443	7.5567	0.00597875	0.0258481
ENSGALG00000002488	-0.190979	7.6611	9.19561	0.00242597	0.0127634
ENSGALG00000011974	-0.190749	7.51168	6.33962	0.011807	0.0439285
ENSGALG00000000275	-0.190557	6.20337	7.86926	0.00502823	0.0225811
ENSGALG00000005973	-0.189163	4.6619	7.39675	0.00653419	0.027654
ENSGALG00000014432	-0.188899	8.36477	6.85282	0.00885016	0.0352166
ENSGALG00000001217	-0.187692	6.75522	6.5319	0.0105957	0.0402848
ENSGALG00000027886	-0.187461	6.2458	7.99696	0.00468559	0.0213263
ENSGALG00000013365	-0.18611	6.62453	8.52443	0.00350411	0.0170446
ENSGALG00000005786	-0.185904	6.10775	6.08276	0.0136508	0.0491207
ENSGALG00000028363	-0.185238	6.27775	8.56447	0.00342788	0.0167938
ENSGALG00000007017	-0.185204	5.25627	7.72542	0.00544487	0.0239629
ENSGALG00000011375	-0.184684	4.90774	6.47036	0.0109688	0.0414667
ENSGALG00000026822	-0.183003	6.32257	6.26581	0.012309	0.0454644
ENSGALG00000014447	-0.182637	6.64908	6.13549	0.0132495	0.0479976
ENSGALG00000023199	-0.182555	8.42005	7.59388	0.00585669	0.0253921
ENSGALG00000007533	-0.182312	6.30572	8.39254	0.00376764	0.0179836
ENSGALG00000014740	-0.18197	5.54348	8.08238	0.00446978	0.0205752
ENSGALG00000009544	-0.18176	4.43163	6.2241	0.0126023	0.0461857
ENSGALG00000004554	-0.180649	6.70739	6.9551	0.00835805	0.0336742
ENSGALG00000001366	-0.180427	5.67232	6.77036	0.00926842	0.0364334
ENSGALG00000009676	-0.179716	4.77289	6.3869	0.0114966	0.0429989
ENSGALG00000003329	-0.178715	6.24404	6.32292	0.0119187	0.0442499
ENSGALG00000008282	-0.178509	5.76761	7.90582	0.00492761	0.022246
ENSGALG00000003153	-0.176385	7.6621	6.64065	0.00996773	0.0383827
ENSGALG00000003228	-0.176315	5.62406	6.0965	0.013545	0.0488224
ENSGALG00000010077	-0.175278	9.9696	6.47522	0.0109389	0.0414028
ENSGALG00000003377	-0.174979	5.03088	6.04455	0.0139493	0.0498399
ENSGALG00000012247	-0.174331	9.66086	6.07017	0.0137484	0.0493668
ENSGALG00000005948	-0.174317	8.46565	6.85151	0.00885663	0.0352309
ENSGALG00000016122	-0.173495	7.91811	7.07502	0.0078166	0.0318277
ENSGALG00000024480	-0.173448	7.04599	7.03574	0.00798989	0.032404
ENSGALG00000008561	-0.171679	6.19166	7.58233	0.00589432	0.0255372
ENSGALG00000008571	-0.167635	6.73589	6.65098	0.00991011	0.0382345
ENSGALG00000011457	-0.163834	7.93511	6.21342	0.0126786	0.0463694
ENSGALG00000020262	-0.163365	5.34392	6.5295	0.01061	0.0403198
ENSGALG00000011100	-0.162469	6.51439	6.86728	0.0087788	0.0349688
ENSGALG00000016433	-0.162222	8.80482	6.29727	0.0120924	0.0448268
ENSGALG00000007974	-0.159435	6.53548	6.34876	0.0117464	0.0437559
ENSGALG00000017009	-0.158644	6.12388	6.26464	0.0123171	0.0454677
ENSGALG00000002777	-0.155869	6.65138	7.03579	0.00798967	0.032404
ENSGALG00000026364	-0.154122	7.71803	6.11885	0.0133747	0.0483084
ENSGALG00000003815	-0.152495	8.86977	6.49712	0.0108049	0.0409824
ENSGALG00000007878	-0.144717	7.68517	6.6336	0.0100073	0.0384712
ENSGALG00000005487	-0.144032	6.73995	6.23117	0.0125521	0.046057
ENSGALG00000015330	-0.139211	6.78663	6.53576	0.0105727	0.0402157
ENSGALG00000001852	0.151579	5.88143	6.16207	0.0130518	0.047464
ENSGALG00000014868	0.151829	7.77355	6.5316	0.0105974	0.0402848
ENSGALG00000024094	0.156437	6.57644	6.91535	0.00854588	0.0342394
ENSGALG00000002937	0.161927	7.6684	6.41314	0.0113279	0.0425405
ENSGALG00000012509	0.162003	5.58229	6.09297	0.013572	0.0488769
ENSGALG00000002861	0.163408	6.43619	7.29691	0.00690735	0.0289136
ENSGALG00000003969	0.166082	7.62343	6.80344	0.00909826	0.0359006
ENSGALG00000001377	0.166864	5.59179	6.59856	0.0102061	0.0390395
ENSGALG00000001712	0.168292	7.00625	8.54195	0.00347054	0.0169554
ENSGALG00000007519	0.169948	6.66174	6.81104	0.0090596	0.0358173
ENSGALG00000003483	0.169985	7.27531	8.09469	0.00443952	0.0204572
ENSGALG00000012720	0.170546	6.17514	7.65093	0.00567429	0.0247555
ENSGALG00000019317	0.170914	6.44549	7.61316	0.00579438	0.0251665
ENSGALG00000009712	0.172645	5.44079	6.90741	0.00858393	0.0343415
ENSGALG00000012215	0.17331	7.13754	6.1433	0.0131911	0.0478427
ENSGALG00000000454	0.17376	6.96907	8.99881	0.00270156	0.013938
ENSGALG00000008016	0.174316	5.83573	6.21337	0.0126789	0.0463694
ENSGALG00000010084	0.174366	6.71188	7.84185	0.00510502	0.0227866
ENSGALG00000014142	0.175072	5.87162	6.77768	0.00923048	0.0363404
ENSGALG00000002659	0.176172	5.96181	6.14506	0.013178	0.0478233
ENSGALG00000003162	0.176537	6.33419	8.49357	0.00356405	0.0172335
ENSGALG00000006910	0.177054	6.08858	6.5627	0.0104138	0.03971
ENSGALG00000005125	0.177888	5.32307	6.38152	0.0115314	0.0430995
ENSGALG00000007443	0.178702	5.79159	6.46309	0.0110138	0.0415835
ENSGALG00000013565	0.178824	8.0731	8.74944	0.00309697	0.0154553
ENSGALG00000009336	0.18248	5.86516	6.65076	0.00991137	0.0382345
ENSGALG00000002531	0.182804	7.60176	11.0663	0.000879111	0.00552455
ENSGALG00000000230	0.183008	5.43761	7.86076	0.0050519	0.0226568
ENSGALG00000005770	0.183531	5.3008	8.59651	0.00336808	0.0165605
ENSGALG00000004198	0.183599	6.16179	7.35036	0.00670494	0.028231
ENSGALG00000007379	0.184536	6.37599	6.06583	0.0137822	0.0494426
ENSGALG00000004144	0.184538	5.40237	6.24084	0.0124838	0.0458662
ENSGALG00000002716	0.185475	6.10731	6.20399	0.0127463	0.0465602
ENSGALG00000027057	0.185873	4.88354	6.88857	0.00867485	0.0346203
ENSGALG00000012041	0.186671	5.31196	7.10128	0.00770289	0.0314798
ENSGALG00000005777	0.188109	6.67738	7.20766	0.0072593	0.0300988
ENSGALG00000000551	0.191819	6.40162	7.5385	0.00603942	0.0260369
ENSGALG00000002841	0.191988	6.41705	9.64387	0.00189985	0.0103557
ENSGALG00000014381	0.192335	7.33964	8.31871	0.00392388	0.0185559
ENSGALG00000012159	0.193537	7.26633	7.93803	0.00484066	0.0219262
ENSGALG00000013286	0.193598	5.77945	8.53115	0.00349118	0.0169952
ENSGALG00000004399	0.194	8.08549	7.20848	0.007256	0.0300953
ENSGALG00000004798	0.194476	7.41077	8.6601	0.00325253	0.0161153
ENSGALG00000013439	0.194535	6.6171	8.34883	0.00385937	0.0183202
ENSGALG00000026834	0.195415	7.39683	6.27818	0.0122233	0.0452301
ENSGALG00000011905	0.195753	9.92291	9.9118	0.00164223	0.00923986
ENSGALG00000015402	0.196055	5.04799	7.09229	0.00774161	0.0315959
ENSGALG00000006088	0.196072	4.70752	6.14255	0.0131967	0.0478488
ENSGALG00000002060	0.196692	6.84165	8.52501	0.00350299	0.0170446
ENSGALG00000002285	0.196735	5.27681	7.14615	0.00751253	0.0308521
ENSGALG00000001190	0.196805	6.2497	6.90332	0.00860358	0.0343694
ENSGALG00000011878	0.196809	6.25769	7.69905	0.005525	0.024227
ENSGALG00000005856	0.197592	6.76778	6.11359	0.0134146	0.0484382
ENSGALG00000003293	0.198203	7.53684	10.001	0.00156455	0.00885929
ENSGALG00000005525	0.198716	7.93871	8.19694	0.00419612	0.0195266
ENSGALG00000028168	0.198907	4.77256	7.11702	0.00763557	0.0312486
ENSGALG00000012852	0.199832	7.01172	9.26203	0.00233953	0.0123725
ENSGALG00000009549	0.200896	6.47864	6.26863	0.0122894	0.0454333
ENSGALG00000001978	0.201226	5.4954	7.42806	0.00642144	0.0272616
ENSGALG00000016548	0.201719	6.64896	9.65981	0.00188343	0.01028
ENSGALG00000007581	0.201926	6.95583	10.0385	0.00153304	0.00870904
ENSGALG00000001302	0.20229	5.99166	7.20545	0.00726826	0.0301156
ENSGALG00000006474	0.202358	8.8433	9.95268	0.00160615	0.0090655
ENSGALG00000000564	0.202735	6.34819	7.10884	0.00767047	0.0313682
ENSGALG00000009782	0.203846	6.36684	8.42917	0.00369248	0.0177077
ENSGALG00000000975	0.204349	5.0473	7.31122	0.00685252	0.028743
ENSGALG00000004548	0.204849	6.68158	11.0952	0.00086551	0.00546431
ENSGALG00000024034	0.205262	5.73906	6.88307	0.0087016	0.0347149
ENSGALG00000026900	0.205295	7.06795	6.61125	0.0101336	0.0388313
ENSGALG00000025902	0.205578	6.02137	7.61919	0.00577503	0.0251181
ENSGALG00000002316	0.205808	4.76036	6.80599	0.00908528	0.0358841
ENSGALG00000001487	0.205904	6.10712	11.7844	0.000597304	0.00403073
ENSGALG00000003454	0.206017	8.01854	8.85554	0.00292201	0.0148049
ENSGALG00000010105	0.206139	6.95218	8.58365	0.00339195	0.0166511
ENSGALG00000015026	0.206233	5.59345	6.39195	0.0114639	0.0429388
ENSGALG00000000171	0.206738	4.75225	6.58918	0.0102601	0.0391725
ENSGALG00000011402	0.206753	5.10766	8.41015	0.00373132	0.0178647
ENSGALG00000014805	0.207538	6.88554	9.041	0.00263991	0.0136602
ENSGALG00000011334	0.20761	7.17603	7.0249	0.00803839	0.0325792
ENSGALG00000002106	0.208287	6.24718	8.29101	0.00398419	0.0187558
ENSGALG00000028838	0.208304	5.26945	6.67984	0.00975096	0.0379142
ENSGALG00000006410	0.208392	5.67891	6.38098	0.011535	0.0430995
ENSGALG00000007494	0.208815	7.83935	7.10051	0.00770621	0.0314829
ENSGALG00000012365	0.208933	6.0237	6.36695	0.0116265	0.0434019
ENSGALG00000008041	0.209057	5.54783	9.45572	0.00210492	0.0113473
ENSGALG00000002910	0.209596	6.98808	9.51866	0.00203393	0.0110022
ENSGALG00000008405	0.210783	6.78868	10.9432	0.000939496	0.00584578
ENSGALG00000011196	0.211255	5.42217	6.49666	0.0108077	0.0409824
ENSGALG00000004882	0.21132	5.28837	6.87765	0.00872803	0.0347985
ENSGALG00000000840	0.21132	7.15319	13.267	0.000270118	0.00209525
ENSGALG00000003937	0.211411	5.1592	7.9365	0.00484474	0.0219284
ENSGALG00000008156	0.211882	8.98079	8.95134	0.00277267	0.0141912
ENSGALG00000012610	0.212062	6.36047	7.34153	0.00673795	0.0283401
ENSGALG00000000988	0.212273	6.5015	8.27261	0.00402475	0.0189021
ENSGALG00000010643	0.212375	5.40035	7.50499	0.00615282	0.026368
ENSGALG00000029100	0.212579	5.12614	7.8688	0.00502949	0.0225811
ENSGALG00000005054	0.213126	5.65733	7.75513	0.00535601	0.0236227
ENSGALG00000021539	0.213702	5.73356	9.33095	0.00225316	0.0120142
ENSGALG00000003696	0.213755	5.87682	6.56934	0.010375	0.0395787
ENSGALG00000005505	0.214094	7.09391	7.03043	0.0080136	0.0324894
ENSGALG00000005674	0.214972	6.83047	13.6878	0.000215852	0.0017427
ENSGALG00000021654	0.215261	5.56295	6.32879	0.0118793	0.0441223
ENSGALG00000004180	0.215778	5.51474	9.3506	0.00222912	0.0119224
ENSGALG00000008839	0.215859	7.18831	8.73081	0.00312878	0.0155651
ENSGALG00000014683	0.216214	5.43724	10.9266	0.000947929	0.00587261
ENSGALG00000029167	0.216927	6.31907	8.40391	0.00374415	0.0179064
ENSGALG00000004133	0.218015	6.58516	8.39467	0.00376323	0.0179755
ENSGALG00000014607	0.218258	5.51867	9.63187	0.0019123	0.0104174
ENSGALG00000009634	0.218374	6.64833	12.5075	0.000405322	0.00291827
ENSGALG00000004052	0.219222	6.4086	9.42754	0.00213751	0.0114889
ENSGALG00000004667	0.219811	6.0543	8.18408	0.00422596	0.0196208
ENSGALG00000014222	0.220034	6.65951	10.6955	0.00107399	0.00649309
ENSGALG00000016088	0.221549	7.33884	8.25938	0.00405419	0.0189985
ENSGALG00000013978	0.221595	6.98965	7.7128	0.00548308	0.0240964
ENSGALG00000012809	0.2223	7.48657	6.61136	0.010133	0.0388313
ENSGALG00000023401	0.222429	6.89496	7.51139	0.00613102	0.0263114
ENSGALG00000013591	0.222648	4.87302	7.21494	0.00722993	0.030005
ENSGALG00000001637	0.222663	5.97227	9.04284	0.00263726	0.0136602
ENSGALG00000003498	0.223209	5.05715	7.45155	0.0063382	0.0269924
ENSGALG00000016073	0.22429	6.08785	11.8374	0.000580538	0.00393059
ENSGALG00000007590	0.224831	5.10959	6.94277	0.00841588	0.0338182
ENSGALG00000008633	0.225437	7.03075	12.0249	0.000524943	0.00362021
ENSGALG00000003492	0.225715	6.04121	8.54846	0.00345815	0.0169141
ENSGALG00000028828	0.226748	7.12623	8.44994	0.00365056	0.0175685
ENSGALG00000005535	0.226752	6.21598	9.71241	0.00183028	0.0100481
ENSGALG00000000856	0.227042	6.01854	6.16743	0.0130124	0.0473482
ENSGALG00000008624	0.227163	5.37668	7.06049	0.00788026	0.0320443
ENSGALG00000017370	0.227188	5.69862	7.93177	0.00485743	0.0219778
ENSGALG00000004561	0.227669	8.75068	10.2181	0.00139066	0.00805331
ENSGALG00000012050	0.228114	4.57796	6.40781	0.0113619	0.0426357
ENSGALG00000007351	0.228269	5.61874	9.03105	0.00265431	0.0137289
ENSGALG00000004375	0.228333	6.69804	9.72209	0.00182066	0.0100087
ENSGALG00000008149	0.228564	7.25295	7.25679	0.00706334	0.0294358
ENSGALG00000000259	0.22864	6.75876	7.52548	0.00608322	0.0261692
ENSGALG00000014370	0.22874	7.96704	11.123	0.000852639	0.00539895
ENSGALG00000013499	0.228743	6.22885	7.42238	0.00644175	0.0273116
ENSGALG00000002137	0.228914	6.44915	9.87599	0.00167449	0.00939064
ENSGALG00000000291	0.228995	6.61572	10.2229	0.0013871	0.00803651
ENSGALG00000017070	0.229674	6.04383	6.76284	0.00930757	0.0365109
ENSGALG00000011605	0.229779	5.49822	6.65103	0.00990986	0.0382345
ENSGALG00000007658	0.230082	5.6908	14.542	0.000137068	0.00119464
ENSGALG00000013952	0.230182	4.91471	6.75945	0.00932525	0.0365256
ENSGALG00000013549	0.230636	6.42109	12.8483	0.000337786	0.00252115
ENSGALG00000019355	0.231159	6.26976	7.87333	0.0050169	0.0225577
ENSGALG00000002624	0.231274	5.47985	8.14604	0.00431553	0.0199609
ENSGALG00000006418	0.231555	7.46086	8.88344	0.0028777	0.0146067
ENSGALG00000000921	0.231591	5.67466	6.05934	0.0138329	0.0495832
ENSGALG00000013461	0.231787	4.91572	8.98542	0.00272143	0.0140051
ENSGALG00000010570	0.231796	7.49757	12.6419	0.000377189	0.00275645
ENSGALG00000004583	0.232787	6.43454	9.31117	0.00227761	0.0121288
ENSGALG00000001267	0.233011	5.3833	7.17342	0.00739917	0.0305341
ENSGALG00000003880	0.233062	6.25921	9.2888	0.00230559	0.0122352
ENSGALG00000000643	0.233077	4.69317	8.4429	0.00366472	0.017609
ENSGALG00000013037	0.234211	5.61105	6.69549	0.00966573	0.0376631
ENSGALG00000003149	0.23436	7.65621	7.16863	0.00741894	0.0305733
ENSGALG00000015200	0.234564	6.47738	9.57165	0.00197605	0.0107091
ENSGALG00000003942	0.234819	6.76292	10.7411	0.00104782	0.00636907
ENSGALG00000014697	0.236196	5.48934	14.3738	0.000149873	0.00128817
ENSGALG00000000603	0.236332	6.20325	10.03	0.00154013	0.00874122
ENSGALG00000015830	0.236355	6.37712	11.2957	0.000776869	0.0049948
ENSGALG00000003220	0.236827	8.52164	9.80598	0.00173945	0.00968842
ENSGALG00000007561	0.23695	5.84974	6.59915	0.0102027	0.0390387
ENSGALG00000001315	0.237039	4.71165	7.72622	0.00544245	0.0239629
ENSGALG00000005211	0.237123	5.1935	6.70631	0.00960721	0.0374862
ENSGALG00000013064	0.237892	4.60633	6.88253	0.00870424	0.0347149
ENSGALG00000004965	0.237942	6.52786	8.92104	0.00281904	0.0143805
ENSGALG00000009079	0.238199	6.71351	11.5133	0.000691013	0.0045301
ENSGALG00000007591	0.23857	4.56889	6.66338	0.00984139	0.0380965
ENSGALG00000026531	0.238597	5.63381	6.12556	0.0133241	0.0482062
ENSGALG00000002870	0.239273	6.41308	11.528	0.000685541	0.00450456
ENSGALG00000015881	0.239316	6.38645	12.0365	0.000521702	0.00359989
ENSGALG00000012438	0.239857	7.59129	10.94	0.000941083	0.00584606
ENSGALG00000014301	0.240019	6.88786	8.07209	0.00449522	0.0206651
ENSGALG00000010026	0.24084	7.96957	9.72228	0.00182048	0.0100087
ENSGALG00000008791	0.240858	4.66304	7.34353	0.00673045	0.0283183
ENSGALG00000008115	0.240889	5.10344	7.82299	0.00515858	0.0229587
ENSGALG00000000627	0.241169	5.59764	15.126	0.000100569	0.000921291
ENSGALG00000006887	0.241394	5.46818	7.77426	0.00529959	0.0234161
ENSGALG00000008199	0.241509	5.06579	8.21631	0.00415156	0.0193781
ENSGALG00000029157	0.241594	7.27692	14.5219	0.000138541	0.00120457
ENSGALG00000022980	0.241847	7.61284	7.52837	0.00607347	0.0261415
ENSGALG00000003570	0.242018	5.45274	6.08171	0.0136589	0.0491207
ENSGALG00000015505	0.242225	5.9141	7.32133	0.00681411	0.0286015
ENSGALG00000008926	0.242949	5.85226	11.9174	0.000556123	0.00379871
ENSGALG00000008341	0.243188	6.81313	8.3027	0.00395861	0.0186692
ENSGALG00000009600	0.243454	4.57248	6.15801	0.0130819	0.047545
ENSGALG00000004191	0.243775	5.7575	9.13688	0.00250508	0.0130628
ENSGALG00000005573	0.244181	5.89917	9.08429	0.00257815	0.0133972
ENSGALG00000006505	0.244204	5.3734	6.33296	0.0118514	0.0440535
ENSGALG00000003712	0.244309	5.43922	7.06738	0.00784999	0.0319318
ENSGALG00000017358	0.244454	5.88359	6.21991	0.0126322	0.0462676
ENSGALG00000011481	0.244537	6.46619	11.9348	0.000550965	0.00376996
ENSGALG00000009896	0.24457	5.79413	12.0469	0.000518793	0.00359133
ENSGALG00000007961	0.245342	3.46855	7.59445	0.00585482	0.0253921
ENSGALG00000008211	0.245361	5.73514	10.4924	0.00119869	0.00710629
ENSGALG00000006998	0.245583	6.29937	7.42305	0.00643934	0.0273116
ENSGALG00000001270	0.245713	5.03018	7.41445	0.00647019	0.0274116
ENSGALG00000009328	0.247095	8.17213	17.0047	3.72871e-05	0.000400256
ENSGALG00000017024	0.247111	3.43589	6.19492	0.0128118	0.0467298
ENSGALG00000011504	0.24712	6.37663	9.88713	0.00166439	0.00935111
ENSGALG00000015119	0.247154	7.03839	11.4806	0.000703251	0.00459628
ENSGALG00000006612	0.247708	4.73336	10.0609	0.00151453	0.00863191
ENSGALG00000001258	0.24774	7.63971	11.5716	0.000669675	0.00442882
ENSGALG00000002162	0.247839	5.92585	11.4193	0.000726836	0.00473022
ENSGALG00000002141	0.248172	7.22321	9.05928	0.00261365	0.0135586
ENSGALG00000008764	0.248195	5.41807	7.04605	0.00794404	0.0322565
ENSGALG00000007641	0.248739	5.58363	8.28031	0.00400772	0.0188432
ENSGALG00000026581	0.248777	5.39971	13.6264	0.000223029	0.00179243
ENSGALG00000005785	0.248883	7.85663	12.2853	0.000456532	0.00321356
ENSGALG00000010681	0.249875	5.69016	9.40766	0.00216081	0.0115882
ENSGALG00000015996	0.249907	4.25305	6.56915	0.0103762	0.0395787
ENSGALG00000016148	0.249947	6.96939	14.0731	0.000175838	0.00146408
ENSGALG00000009959	0.250005	7.34185	10.1562	0.00143816	0.00826974
ENSGALG00000001337	0.250125	4.48325	10.3665	0.00128325	0.00753463
ENSGALG00000012191	0.250585	7.33472	8.0242	0.00461565	0.0210785
ENSGALG00000006885	0.250616	6.99708	8.15613	0.00429158	0.0198877
ENSGALG00000008812	0.250646	8.16097	8.82357	0.00297365	0.0149758
ENSGALG00000003683	0.251447	4.7586	7.2007	0.00728753	0.0301852
ENSGALG00000015809	0.251576	6.41268	15.9769	6.41203e-05	0.000629788
ENSGALG00000000959	0.251806	6.35248	8.63844	0.00329144	0.016262
ENSGALG00000014974	0.251843	4.64723	6.36363	0.0116483	0.0434584
ENSGALG00000009075	0.251877	4.35338	7.85312	0.00507332	0.0227061
ENSGALG00000003272	0.251889	5.66978	12.1166	0.000499749	0.00347582
ENSGALG00000027222	0.252382	5.29019	7.15434	0.00747827	0.0307362
ENSGALG00000026390	0.252582	7.02278	11.6381	0.000646143	0.00429639
ENSGALG00000001843	0.253501	3.6481	6.76188	0.00931255	0.0365109
ENSGALG00000010209	0.254024	5.53548	8.5329	0.00348783	0.0169924
ENSGALG00000007196	0.254148	5.43413	8.15482	0.00429468	0.0198904
ENSGALG00000005722	0.255327	4.51017	6.09713	0.0135402	0.0488196
ENSGALG00000005629	0.255691	6.1535	7.28373	0.0069582	0.0290768
ENSGALG00000003897	0.256298	4.70628	8.98711	0.00271891	0.013998
ENSGALG00000006184	0.256354	6.38264	16.8058	4.14074e-05	0.000433839
ENSGALG00000009040	0.256439	6.63584	10.8153	0.00100666	0.00615958
ENSGALG00000006422	0.256454	5.46442	9.72869	0.00181414	0.0099908
ENSGALG00000013872	0.256467	3.75498	7.80405	0.00521293	0.0231043
ENSGALG00000005035	0.257378	5.61107	6.8116	0.00905677	0.0358173
ENSGALG00000006390	0.257571	5.2674	7.07609	0.00781195	0.0318196
ENSGALG00000003243	0.25761	6.79442	8.57057	0.0034164	0.0167577
ENSGALG00000004435	0.258022	5.89867	12.7992	0.000346769	0.00257408
ENSGALG00000002134	0.258099	3.31461	7.2466	0.00710356	0.0295631
ENSGALG00000008873	0.258539	6.18418	14.5253	0.000138287	0.0012038
ENSGALG00000010637	0.258987	4.34406	7.58825	0.005875	0.0254625
ENSGALG00000000753	0.259249	6.85838	15.1395	9.9854e-05	0.000916114
ENSGALG00000004973	0.259603	5.45162	9.51357	0.00203958	0.0110242
ENSGALG00000012525	0.259721	3.5621	6.96702	0.00830256	0.0334836
ENSGALG00000005508	0.259791	7.54226	16.3171	5.35769e-05	0.000536783
ENSGALG00000005698	0.260026	6.67678	24.0678	9.30003e-07	1.66248e-05
ENSGALG00000016764	0.26038	7.45494	11.4742	0.000705678	0.00460477
ENSGALG00000000533	0.260482	7.87802	11.5126	0.000691276	0.0045301
ENSGALG00000002514	0.260767	7.94644	7.61529	0.00578755	0.0251603
ENSGALG00000012364	0.260824	4.64489	7.76917	0.00531456	0.0234645
ENSGALG00000009746	0.260868	4.5701	6.58232	0.0102996	0.0393113
ENSGALG00000005575	0.260876	6.58045	14.7728	0.000121271	0.00107632
ENSGALG00000000726	0.261054	6.56777	18.0194	2.18661e-05	0.000253614
ENSGALG00000003778	0.261572	6.44242	12.6565	0.000374253	0.00274482
ENSGALG00000010237	0.261675	6.89364	8.1897	0.0042129	0.0195824
ENSGALG00000012739	0.262232	6.51304	9.17561	0.00245262	0.0128484
ENSGALG00000006026	0.262919	8.12028	9.15214	0.00248427	0.0129865
ENSGALG00000008605	0.263493	7.55062	13.5969	0.000226561	0.00181474
ENSGALG00000006424	0.264241	5.67672	6.19555	0.0128072	0.0467271
ENSGALG00000003385	0.2645	5.89593	13.9278	0.000189969	0.00156157
ENSGALG00000016037	0.26479	5.3596	9.72584	0.00181695	0.0100018
[truncated: 1,433 more rows]
