# Supplementary material for: Transcriptome analysis of the uterus of hens laying eggs differing in cuticle deposition
Source: BMC Genomics. 2020 Jul 27;21:516. doi: 10.1186/s12864-020-06882-7 (PMC7385972; doi:10.1186/s12864-020-06882-7)
Supplement: Supplementary file 4 — Additional file 4 Table S4. Significantly up-regulated genes with a fold-change > 1.5 in GNRH1 compared to AVT treated hens (i.e. with versus without cuticle). [file 12864_2020_6882_MOESM4_ESM.xlsx]

## Sheet: Table S4
Table S4. Significantly up-regulated genes with a fold-change > 1.5 in GNRH1 compared to AVT treated hens (i.e. with versus without cuticle).
Genes	Gene name	Gene description	logFC	logCPM	LR	PValue	FDR
ENSGALG00000010850	C8A	complement C8 alpha chain	4.2275	-0.926244	24.3197	8.16e-07	1.49e-05
ENSGALG00000022234	Ccdc81	coiled-coil domain containing 81	4.05725	3.85291	17.6467	2.66e-05	0.000298588
ENSGALG00000000119	GKN2	Gastrokine 2	3.33021	7.61818	47.4152	5.74e-12	4.04e-10
ENSGALG00000014300	KLB	Klotho Beta	2.99239	0.906908	29.6902	5.07e-08	1.34e-06
ENSGALG00000000132	ARHGAP25	rho GTPase-activating protein 25	2.73998	4.25941	52.8702	3.56e-13	3.41e-11
ENSGALG00000009289	SLC18A2	solute carrier family 18 member A2	2.72965	2.72514	41.837	9.92e-11	5.31e-09
ENSGALG00000011354	CRYBA2	crystallin beta A2	2.53871	-0.289982	34.9766	3.34e-09	1.2e-07
ENSGALG00000015833	NT5E	Uncharacterized protein, NT5E ortholog	2.52412	2.91385	46.5509	8.93e-12	6.01e-10
ENSGALG00000018503	NKX6-3	NK6 homeobox 3	2.41277	-0.81832	24.215	8.62e-07	1.55e-05
ENSGALG00000015696	NAT8L	N-acetyltransferase 8-like	2.34598	4.93681	63.8273	1.36e-15	2e-13
ENSGALG00000017021	ATP7B	ATPase copper transporting beta	2.31412	1.13256	21.3037	3.92e-06	5.7e-05
ENSGALG00000005995	SLC13A5	solute carrier family 13 member 5	2.3097	8.12188	41.5112	1.17e-10	6.11e-09
ENSGALG00000028284	PTX3	pentraxin 3	2.18472	2.30868	23.637	1.16e-06	2.02e-05
ENSGALG00000028443	CSPG5	chondroitin sulfate proteoglycan 5 precursor	2.12409	0.825168	34.2825	4.77e-09	1.64e-07
ENSGALG00000014994	CRHBP	corticotropin releasing hormone binding protein	2.10669	5.07446	30.4934	3.35e-08	9.26e-07
ENSGALG00000004346	P2RY4	pyrimidinergic receptor P2Y4	2.03762	0.544929	22.4609	2.14e-06	3.46e-05
ENSGALG00000002671	TMEM132D	transmembrane protein 132D	2.02992	0.445059	12.0989	0.000504528	0.00350111
ENSGALG00000027265	AJAP1	adherens junctions associated protein 1	2.02707	0.239359	29.291	6.23e-08	1.58e-06
ENSGALG00000009179	TNFSF10	TNF superfamily member 10	2.02569	7.35616	154.338	1.95e-35	2.39e-32
ENSGALG00000000295	IGFN1	Immunoglobulin-like and fibronectin type III domain containing 1	2.01803	4.15912	19.9081	8.13e-06	0.000107826
ENSGALG00000006944	FRZB2	Frizzled related protein 2	2.01074	3.50863	17.8278	2.42e-05	0.000275688
ENSGALG00000016165	TFF2	Trefoil factor 2	1.92589	0.543424	23.8619	1.04e-06	1.83e-05
ENSGALG00000001727	LZTS1	leucine zipper tumor suppressor 1	1.92582	1.66652	22.821	1.78e-06	2.94e-05
ENSGALG00000002367	NF2L	neurofibromin 2-like	1.88126	1.86228	40.9995	1.52e-10	7.67e-09
ENSGALG00000029149			1.86934	4.51096	10.5332	0.00117252	0.00696459
ENSGALG00000023670	ALADL2	N-acetylated alpha-linked acidic dipeptidase like 2	1.86695	1.38832	52.4701	4.37e-13	4.12e-11
ENSGALG00000026372	MANSC4	MANSC domain-containing protein 4	1.84981	2.20987	69.739	6.77e-17	1.34e-14
ENSGALG00000011136	CAPN9	Calpain 9	1.77725	-0.421108	25.3926	4.68e-07	9.21e-06
ENSGALG00000026716	CELF5	CUGBP Elav-like family member 5	1.76441	1.54398	21.999	2.73e-06	4.22e-05
ENSGALG00000029072	NTN3	netrin 3	1.72731	4.1884	32.6419	1.11e-08	3.61e-07
ENSGALG00000027555	FAIM2	Fas apoptotic inhibitory molecule 2	1.69365	2.4353	36.7522	1.34e-09	5.37e-08
ENSGALG00000029120	SLC5A3	Solute carrier family 5 (sodium/myo-inositol cotransporter), member 3	1.68773	4.59108	47.6524	5.09e-12	3.62e-10
ENSGALG00000008905	HABP2	hyaluron binding protein 2	1.68635	0.254234	35.3844	2.71e-09	1e-07
ENSGALG00000024120	VANGL2	VANGL planar cell polarity protein 2	1.65411	4.36925	49.2741	2.23e-12	1.77e-10
ENSGALG00000005401	WNT9A	Wnt family member 9A	1.6242	4.31552	45.2088	1.77e-11	1.13e-09
ENSGALG00000011296	FRMD1	FERM domain containing 1	1.62178	6.36437	78.4191	8.33e-19	2.32e-16
ENSGALG00000005460	SLCO4A1	solute carrier organic anion transporter family member 4A1	1.6046	5.23203	41.7787	1.02e-10	5.44e-09
ENSGALG00000012171	GPR39	G protein-coupled receptor 39	1.57849	2.88801	37.2278	1.05e-09	4.31e-08
ENSGALG00000020199	GPM6A	Neuronal membrane glycoprotein M6-a	1.56913	-0.244954	16.9541	3.83e-05	0.000408556
ENSGALG00000015824	CGA	glycoprotein hormones, alpha polypeptide	1.55866	-0.601564	14.7088	0.000125458	0.00110627
ENSGALG00000020975	TMEM233	transmembrane protein 233	1.55194	1.18994	6.26144	0.0123394	0.0455082
ENSGALG00000012051	STAC	SH3 and cysteine rich domain	1.55184	1.66436	43.5464	4.14e-11	2.41e-09
ENSGALG00000027377	NKAIN3	Na+/K+ transporting ATPase interacting 3	1.55024	2.62788	30.2509	3.8e-08	1.04e-06
ENSGALG00000001011	CNGB1	Cyclic nucleotide gated channel beta 1	1.53779	3.83236	44.543	2.49e-11	1.52e-09
ENSGALG00000027002	HES5	Transcription factor HES-5	1.53101	-0.0666363	21.3428	3.84e-06	5.63e-05
ENSGALG00000010518	NRXN3	Neurexin 3 isoform a precursor	1.52177	0.285735	6.1066	0.0134678	0.0486159
