# Supplementary material for: Transcriptome analysis of the uterus of hens laying eggs differing in cuticle deposition
Source: BMC Genomics. 2020 Jul 27;21:516. doi: 10.1186/s12864-020-06882-7 (PMC7385972; doi:10.1186/s12864-020-06882-7)
Supplement: Supplementary file 5 — Additional file 5 Table S5. Significantly down -regulated genes with a fold-change < − 1.5 in GNRH1 compared to AVT treated hens (i.e. with versus without cuticle). [file 12864_2020_6882_MOESM5_ESM.xlsx]

## Sheet: Table S5
Table S5. Significantly down -regulated genes with a fold-change < -1.5 in GNRH1 compared to AVT treated hens (i.e. with versus without cuticle).
Genes	Gene name	Gene description	logFC	logCPM	LR	PValue	FDR
ENSGALG00000006491	ANKRD1	ankyrin repeat domain 1	-6.45055	1.69681	45.023	1.95e-11	1.22e-09
ENSGALG00000023818	HSPB9	heat shock protein family B (small) member 9	-6.17042	5.91673	173.581	1.22e-39	2.99e-36
ENSGALG00000023819		heat shock protein 30C-like	-5.91274	1.96064	63.6306	1.5e-15	2.19e-13
ENSGALG00000016086	EGR4	early growth response 4	-4.18159	2.68689	68.8853	1.04e-16	1.94e-14
ENSGALG00000017790	RF00001	5S ribosomal RNA	-3.75287	3.52566	18.3134	1.87e-05	0.000221276
ENSGALG00000013568	NR4A3	nuclear receptor subfamily 4 group A member 3	-3.5903	5.9829	117.719	2e-27	1.29e-24
ENSGALG00000016682	CRISP1	Cysteine-rich secretory protein 1	-3.5375	0.45107	21.0512	4.47e-06	6.38e-05
ENSGALG00000028037	FOS	Proto-oncogene c-Fos	-3.30422	4.76633	60.1525	8.78e-15	1.1e-12
ENSGALG00000025698	RF00002	5.8S ribosomal RNA	-3.27899	5.88995	15.1102	0.000101416	0.000927662
ENSGALG00000008661	CYR61	Protein CYR61	-3.26245	6.02468	25.9746	3.46e-07	7.02e-06
ENSGALG00000015935	SMYD1	SET and MYND domain containing 1	-3.2397	-1.45657	14.8904	0.000113944	0.00102315
ENSGALG00000006361	NEU4	neuraminidase 4	-3.19977	0.226068	17.563	2.78e-05	0.000310041
ENSGALG00000007669	EGR1	early growth response 1	-3.13672	8.20825	115.848	5.13e-27	3.14e-24
ENSGALG00000013703	FAM69C	family with sequence similarity 69 member C	-3.08876	0.761416	29.9783	4.37e-08	1.17e-06
ENSGALG00000011419	DUSP4	dual specificity phosphatase 4	-2.96826	-0.618118	38.4812	5.53e-10	2.44e-08
ENSGALG00000015985	CCNE2	G1/S-specific cyclin-E2	-2.92977	0.800979	38.1838	6.44e-10	2.74e-08
ENSGALG00000011207	DUSP6	dual specificity phosphatase 6	-2.92643	5.51319	96.2676	1e-22	3.62e-20
ENSGALG00000002006	PDILT	protein disulfide isomerase like, testis expressed	-2.90102	1.46664	8.44574	0.00365899	0.0175954
ENSGALG00000025887	ATF3	activating transcription factor 3	-2.75158	7.34632	163.185	2.28e-37	3.49e-34
ENSGALG00000005140	RRAD	Ras related glycolysis inhibitor and calcium channel regulator	-2.74862	2.50866	199.115	3.26e-45	2e-41
ENSGALG00000010926	SPP1	secreted phosphoprotein 1	-2.69481	8.16704	30.8219	2.83e-08	8.06e-07
ENSGALG00000006106	TNFRSF6B	TNF receptor superfamily member 6b	-2.6868	4.6693	80.9542	2.31e-19	6.74e-17
ENSGALG00000002909	CTGF	Connective tissue growth factor precursor	-2.6609	7.27626	59.5706	1.18e-14	1.43e-12
ENSGALG00000007158	SOCS1	suppressor of cytokine signaling 1	-2.65106	3.96972	158.016	3.07e-36	4.18e-33
ENSGALG00000006354	GAL3ST2	galactose-3-O-sulfotransferase 2	-2.60868	2.98428	15.0475	0.000104839	0.000955408
ENSGALG00000019552	SERPINB2	serpin family B member 2	-2.59792	0.847764	17.8174	2.43e-05	0.000276522
ENSGALG00000015419	PENK	proenkephalin	-2.58772	4.95142	18.9526	1.34e-05	0.000166291
ENSGALG00000006720	CCDC81	coiled-coil domain-containing protein 81-like	-2.58011	-0.680599	5.90385	0.0151079	0.053066
ENSGALG00000009626	THBS1	thrombospondin-1 precursor	-2.55954	7.41702	104.277	1.76e-24	7.43e-22
ENSGALG00000026125			-2.5556	0.259833	38.7123	4.91e-10	2.18e-08
ENSGALG00000000949	HBEGF	heparin binding EGF like growth factor	-2.53578	4.20227	177.833	1.44e-40	4.41e-37
ENSGALG00000006413	CEMIP	cell migration inducing hyaluron binding protein	-2.50669	1.19055	25.5992	4.2e-07	8.38e-06
ENSGALG00000008581	DUSP5	Dual specificity phosphatase 5	-2.42938	2.43745	115.587	5.85e-27	3.41e-24
ENSGALG00000011715	HSPA2	heat shock 70kDa protein 2	-2.33743	9.15395	136.863	1.29e-31	1.32e-28
ENSGALG00000018875	ACSM4	acyl-CoA synthetase medium-chain family member 4	-2.31849	1.42484	24.3166	8.17e-07	1.49e-05
ENSGALG00000025772	ELOVL3	ELOVL fatty acid elongase 3	-2.31691	3.8629	31.6202	1.87e-08	5.6e-07
ENSGALG00000020505	KCNJ11	potassium voltage-gated channel subfamily J member 11	-2.31035	0.198775	19.3635	1.08e-05	0.000138868
ENSGALG00000021350	HEATR8L2	HEAT repeat-containing protein 8-like	-2.23833	4.26433	48.3369	3.59e-12	2.67e-10
ENSGALG00000004966	NYAP2	neuronal tyrosine-phosphorylated phosphoinositide-3-kinase adaptor 2	-2.23163	1.55906	15.9377	6.55e-05	0.000638881
ENSGALG00000009700	PDK4	pyruvate dehydrogenase kinase 4	-2.21306	5.72433	32.197	1.39e-08	4.36e-07
ENSGALG00000027772	NANOG	Nanog homeobox	-2.20369	-1.74344	2.79867	0.0943428	0.209345
ENSGALG00000026727	SLC30A10	solute carrier family 30 member 10	-2.19347	0.810751	50.4015	1.25e-12	1.07e-10
ENSGALG00000011784	APOLD1	apolipoprotein L domain containing 1	-2.18207	1.44181	22.2388	2.41e-06	3.8e-05
ENSGALG00000026124			-2.17905	0.00486544	31.5172	1.98e-08	5.83e-07
ENSGALG00000001866	MCHR2	melanin-concentrating hormone receptor 2	-2.13675	6.11755	28.2037	1.09e-07	2.64e-06
ENSGALG00000027786	SOCS3	suppressor of cytokine signaling 3	-2.11832	1.52739	59.2035	1.42e-14	1.71e-12
ENSGALG00000017418	NPTX1	neuronal pentraxin 1	-2.10223	4.2381	46.5403	8.98e-12	6.01e-10
ENSGALG00000007426	MKX	mohawk homeobox	-2.08802	1.48043	18.0865	2.11e-05	0.000245994
ENSGALG00000011084	CCSAP	centriole, cilia and spindle associated protein	-2.08795	2.9199	55.6204	8.79e-14	9.44e-12
ENSGALG00000008166	TLR15	toll-like receptor 15	-2.08143	-0.525072	21.9252	2.83e-06	4.34e-05
ENSGALG00000002459			-2.08039	1.85311	49.0795	2.46e-12	1.92e-10
ENSGALG00000001188	ETV4	Ets variant 4	-2.08011	3.26823	68.0642	1.58e-16	2.89e-14
ENSGALG00000006469	ATP12A	ATPase H+/K+ transporting non-gastric alpha2 subunit	-2.07691	5.61358	30.0321	4.25e-08	1.15e-06
ENSGALG00000026267	HEATR8L3	HEAT repeat-containing protein 8-like 3, transcript variant X5	-2.07501	3.1455	43.3275	4.63e-11	2.65e-09
ENSGALG00000003689	PAPSS2	3'-phosphoadenosine 5'-phosphosulfate synthase 2	-2.07269	5.6139	323.317	2.74e-72	3.36e-68
ENSGALG00000027870	LYPD2	LY6/PLAUR domain containing 2	-2.0662	2.45933	11.7527	0.000607538	0.00407509
ENSGALG00000027874	CHAC1	ChaC glutathione specific gamma-glutamylcyclotransferase 1	-2.04836	4.94419	59.7142	1.1e-14	1.36e-12
ENSGALG00000003939	KLF2	Kruppel like factor 2	-2.04589	6.10487	96.9334	7.17e-23	2.66e-20
ENSGALG00000006729	CYP26A1	cytochrome P450, family 26, subfamily A, polypeptide 1	-2.04519	6.96695	31.1204	2.43e-08	7.02e-07
ENSGALG00000008945	NEXN	nexilin F-actin binding protein	-2.03431	4.60647	64.27	1.08e-15	1.62e-13
ENSGALG00000016154	ARC	activity regulated cytoskeleton associated protein	-2.02705	0.767789	20.1833	7.04e-06	9.52e-05
ENSGALG00000027051	CCAH221	chemokine ah221	-2.02324	1.7321	26.7219	2.35e-07	5.07e-06
ENSGALG00000002931	REG4	regenerating family member 4	-2.01648	0.750633	15.879	6.75e-05	0.000656654
ENSGALG00000001879	GRID1	glutamate receptor, ionotropic, delta 1	-2.01228	0.719604	9.2988	0.00229304	0.012195
ENSGALG00000000497			-1.96193	1.34103	27.2687	1.77e-07	4.03e-06
ENSGALG00000015987	TP53INP1	Tumor protein p53-inducible nuclear protein 1	-1.95174	9.09016	28.2637	1.06e-07	2.56e-06
ENSGALG00000003706	DUSP1	Dual specificity protein phosphatase 1	-1.94736	7.34058	81.827	1.49e-19	4.55e-17
ENSGALG00000016782	IL1R2	Interleukin 1 receptor, type II	-1.93073	-0.941328	19.9687	7.87e-06	0.000104917
ENSGALG00000001244	TBC1D24L	TBC1 domain family member 24-like	-1.92759	5.74654	50.7618	1.04e-12	9.12e-11
ENSGALG00000015474	CD80	CD80 molecule	-1.92629	0.161233	28.6402	8.72e-08	2.14e-06
ENSGALG00000006370	TULP1	Tubby-related protein 1	-1.89601	2.16506	30.6482	3.09e-08	8.66e-07
ENSGALG00000004599	EDA2R	Tumor necrosis factor receptor superfamily member 27	-1.89003	3.22961	89.9691	2.42e-21	8.01e-19
ENSGALG00000007056	KLF6	Kruppel-like factor 6	-1.83024	6.28591	126.805	2.05e-29	1.67e-26
ENSGALG00000016600	POMC	proopiomelanocortin	-1.81872	-0.720142	8.21384	0.0041572	0.0193873
ENSGALG00000006337	K123	K123 protein precursor	-1.79845	2.0241	81.416	1.83e-19	5.46e-17
ENSGALG00000003034	SS2	somatostatin II	-1.79684	-0.391855	49.6358	1.85e-12	1.53e-10
ENSGALG00000010986	GNG4	G protein subunit gamma 4	-1.79403	0.843218	44.0127	3.26e-11	1.96e-09
ENSGALG00000002549	RGS1	regulator of G protein signaling 1	-1.78536	0.538547	20.028	7.63e-06	0.000102042
ENSGALG00000016906	SPRY2	sprouty RTK signaling antagonist 2	-1.76284	4.86525	183.966	6.6e-42	2.69e-38
ENSGALG00000006352	CH25H	cholesterol 25-hydroxylase	-1.74113	1.55411	40.829	1.66e-10	8.31e-09
ENSGALG00000011940	CCK	Cholecystokinin	-1.73736	-0.727755	9.73067	0.00181218	0.00998901
ENSGALG00000010256	TIPARP	TCDD inducible poly(ADP-ribose) polymerase	-1.73256	6.50841	106.519	5.67e-25	2.57e-22
ENSGALG00000027606	RF00004	U2 spliceosomal RNA	-1.73051	2.04368	9.73426	0.00180865	0.00998007
ENSGALG00000012712	RBM24	RNA binding motif protein 24	-1.72375	4.46351	41.2107	1.37e-10	7.03e-09
ENSGALG00000028383	KLF6	Kruppel like factor 6	-1.72032	2.94517	77.9575	1.05e-18	2.87e-16
ENSGALG00000007717	GCNT7	glucosaminyl (N-acetyl) transferase family member 7	-1.70241	3.65403	27.4817	1.59e-07	3.69e-06
ENSGALG00000024047	MYCL	MYCL proto-oncogene, bHLH transcription factor	-1.68841	3.8318	75.269	4.11e-18	9.86e-16
ENSGALG00000015688	MXD4	MAX dimerization protein 4	-1.64036	7.0727	38.2084	6.36e-10	2.71e-08
ENSGALG00000000535	ERRFI1	ERBB receptor feedback inhibitor 1	-1.6207	5.34384	73.7687	8.78e-18	2.03e-15
ENSGALG00000023768	EPHA2	EPH receptor A2	-1.61613	4.39745	168.71	1.42e-38	2.89e-35
ENSGALG00000016941	PCDH17	protocadherin 17	-1.6128	-0.247305	11.0731	0.000875877	0.00551346
ENSGALG00000016499		WD repeat and coiled coil containing like	-1.61117	0.531598	18.9245	1.36e-05	0.000167906
ENSGALG00000020982	BPIFB3	bactericidal/permeability-increasing protein-like 3	-1.60433	3.99388	14.3246	0.000153839	0.00131214
ENSGALG00000006175	DPEP1	dipeptidase 1	-1.6011	-0.265255	20.1815	7.04e-06	9.52e-05
ENSGALG00000005541	GJB1	gap junction protein beta 1	-1.60077	5.20115	39.4188	3.42e-10	1.59e-08
ENSGALG00000024075	IL10RA	Interleukin-10 receptor subunit alpha precursor	-1.60015	1.66923	24.0084	9.59e-07	1.71e-05
ENSGALG00000010870	JUN	Jun proto-oncogene, AP-1 transcription factor subunit	-1.58482	7.24415	107.171	4.08e-25	1.92e-22
ENSGALG00000009754	HK2	hexokinase 2	-1.57731	6.95611	122.457	1.83e-28	1.32e-25
ENSGALG00000019262			-1.57182	1.58618	40.1847	2.31e-10	1.12e-08
ENSGALG00000014127	TXK	TXK tyrosine kinase	-1.57082	2.56937	48.8829	2.72e-12	2.09e-10
ENSGALG00000013911	ZC3HAV1	zinc finger CCCH-type containing, antiviral 1	-1.56268	8.42974	40.9125	1.59e-10	7.99e-09
ENSGALG00000016014	RCAN1	regulator of calcineurin 1	-1.56033	6.62292	60.6034	6.98e-15	8.9e-13
ENSGALG00000016308	MYCL	Myc proto-oncogene	-1.55703	3.86884	41.17	1.4e-10	7.12e-09
ENSGALG00000027696	ENC1	ectoderm-neural cortex protein 1-like	-1.55256	3.10146	32.2427	1.36e-08	4.28e-07
ENSGALG00000010909	PRKG2	protein kinase, cGMP-dependent, type II	-1.54101	4.19049	31.5315	1.96e-08	5.82e-07
ENSGALG00000005768	ETS	ETS variant 5	-1.53464	3.79895	39.756	2.88e-10	1.36e-08
ENSGALG00000009499	NPY5R	neuropeptide Y receptor Y5	-1.53023	0.908917	19.2429	1.15e-05	0.000146088
ENSGALG00000017926	RF00100	7SK RNA	-1.52674	4.99385	9.76254	0.00178104	0.0098796
ENSGALG00000006722	TRIM29	Tripartite motif containing 29	-1.51829	0.453238	30.1672	3.96e-08	1.08e-06
ENSGALG00000004113	P2RY10	putative P2Y purinoceptor 10-like	-1.51681	3.16287	53.0781	3.21e-13	3.1e-11
ENSGALG00000006447	PHLDA2	Pleckstrin homology-like domain family A member 2	-1.51451	4.60398	70.9646	3.64e-17	7.55e-15
ENSGALG00000005870	MCM10	minichromosome maintenance 10 replication initiation factor	-1.51232	1.74131	67.9123	1.71e-16	3.08e-14
ENSGALG00000006647	DUSP8	dual specificity phosphatase 8	-1.50952	4.84275	67.6616	1.94e-16	3.4e-14
ENSGALG00000002260	CISH	cytokine-inducible SH2-containing protein	-1.50856	4.01745	36.4774	1.54e-09	6.12e-08
ENSGALG00000015792	ADAMTS1	ADAM metallopeptidase with thrombospondin type 1 motif, 1	-1.5084	7.42004	39.4193	3.42e-10	1.59e-08
ENSGALG00000015347	ZPLD1	zona pellucida like domain containing 1	-1.50315	-0.449514	25.5774	4.25e-07	8.46e-06
ENSGALG00000001677	SETBP1	SET binding protein 1	-1.5029	3.88164	28.3326	1.02e-07	2.49e-06
