# Supplementary material for: Transcriptome analysis of the uterus of hens laying eggs differing in cuticle deposition
Source: BMC Genomics. 2020 Jul 27;21:516. doi: 10.1186/s12864-020-06882-7 (PMC7385972; doi:10.1186/s12864-020-06882-7)
Supplement: Supplementary file 6 — Additional file 6 Table S6. Gene names, abbreviations and primers used in RT-qPCR. [file 12864_2020_6882_MOESM6_ESM.xls]

## Sheet: Table S6
Table S6. Gene names, abbreviations and primers used in RT-qPCR.
Official name	Gene name	Other name	Product size (bp)	Primer name	Primer sequence
Proto-oncogene c-FOS	FOS	Fos proto-oncogene, AP-1 transcription factor subunit	168	FOS_1F	ACAGCCGACATGATGTACCA
				FOS_1R	CCAGGTCGGTGCAGAAAT
Jun proto-oncogene, AP-1 transcription factor subunit	JUN	TRANSCRIPTION FACTOR AP 1 ACTIVATOR	169	JUN_1F	AAGGTGCTGAAGCAGAGCAT
				JUN_1R	ATTAACCCGTTGCTGGACTG
Proheparin-binding EGF-like growth factor	HBEGF		186	HBEGF_2F	ACACAACGAGGTGCTACTGC
				HBEGF_2R	TTCCCCTTCTTCTTGGGAGT
regenerating family member 4	REG4		221	REG4_1F	ATTCTTCCCATCTCCGTGTG
				REG4_1R	TTCTGACACTGTGCCTCTGC
secreted phosphoprotein 1	SPP1	Osteopontin	223	SPP1_2F	TGTGGCATATGGCTTCAGAG
				SPP1_2R	CACCTCAGGGCTGTCAAATC
thrombospondin 1	THBS1		163	THBS1_1F	GGATATTGCTCGCCGGTAG
				THBS1_1R	ATCATCACCCCTGGACTCTG
nuclear receptor subfamily 4 group A member 3	NR4A3		192	NR4A3_2F	ACTGCCGCTTTCAGAAGTGT
				NR4A3_2R	TGGAGTCGGTTAAAGCTCGT
heat shock protein family B (small) member 9	HSPB9		189	HSPB9_1F	CACGCAGAGACCATCTTCAG
				HSPB9_1R	GGCGAAGTTCTTCACATCCT
Tumor Necrosis Factor superfamily member 10	TNFSF10		241	TNFSF10_1F	TGGCCGTCACCTACATCTACT
				TNFSF10_1R	TCACCGTTGATTGCAGACAT
gastrokine 2	GKN2	OVX 21	225	GKN2_2F	TGCTGCAATTCTCATTTTGC
				GKN2_2R	GCAAGCATTTCGTGAAAACA
period circadian protein homolog 2	PER2	CIRCADIAN CLOCK PERIOD 2	156	PER2_1F	GCTGCTGCTATTCTGCGCTGTA
				PER2_1R	TGGGTGGAAGACTCAGCTCTG
cryptochrome circadian clock 1	CRY1	CRYPTOCHROME 1	301	CRY1_2F	AATGCCCCAGAGAGTGTCCAGAAG
				CRY1_2R	CACATGTCTGAACGCCAACTGTC
cryptochrome circadian clock 2	CRY2	CRYPTOCHROME 2	150	CRY2_1F	ACAAGCCACCCCTCACCTAC
				CRY2_1R	GATGGGACCCCATACACATC
